# Supplementary material for: Suppression of cancer stemness p21-regulating mRNA and microRNA signatures in recurrent ovarian cancer patient samples
Source: J Ovarian Res. 2012 Jan 19;5:2. doi: 10.1186/1757-2215-5-2 (PMC3285047; doi:10.1186/1757-2215-5-2)
Supplement: Additional file 1 — Microarray and functional relationship analysis of early differentiation response of SCC-PSA1 cells. This file contains genelists of genes upregulated and downregulated by SCC-PSA1 cells in response to differentiation stimulus. This file also contains results of analysis to identify functional relationships between these genes. [file 1757-2215-5-2-S1.XLS]

## Sheet: SCC-PSA1Genelist
Note: Several genes have no entry for 'Gene Symbol' or 'Gene Name' as they have not been characterised to date
202 Upregulated genes						522 Downregulated genes
ProbeID	FC (diff/undiff)	p value	Gene_Symbol	Gene_Name		ProbeID	FC (diff/undiff)	p value	Gene_Symbol	Gene_Name
341289	18.6057	0.00166459				516139	-18.1916	0.000122068	Ccl5	chemokine (C-C motif) ligand 5
485170	10.1426	0.00108767				528270	-14.9702	0.00999108	Prrx1	paired related homeobox 1
409154	9.02874	0.000896491	na	similar to putative pheromone receptor		442062	-13.6204	3.38268e-05	D12Ertd647e	DNA segment, Chr 12, ERATO Doi 647, expressed
652688	8.86779	0.00020785	Olfr1450	olfactory receptor 1450		314636	-13.0602	1.9516e-05	Sdpr	serum deprivation response
588033	8.07364	0.00101641				835755	-11.4022	0.0294927	Trim30	tripartite motif protein 30
783155	7.74746	3.86307e-05	Fgf5	fibroblast growth factor 5		514035	-11.2728	0.000107389	Clec2d	C-type lectin domain family 2, member d
721264	5.21773	0.00101467	Dscam	Down syndrome cell adhesion molecule		320172	-11.2669	0.00783384
422948	5.08263	0.00249478				615794	-10.4714	0.00968094	Mmp3	matrix metalloproteinase 3
929310	5.00987	0.0146964	Afp	alpha fetoprotein		464719	-10.2051	0.000124073
312137	4.56142	0.000289458				651207	-9.87857	0.0129065	Nnmt	nicotinamide N-methyltransferase
932248	4.54985	0.0332617	Rbp4	retinol binding protein 4, plasma		705206	-9.85168	0.00201163
441133	4.34579	0.00334377	Slc28a2	solute carrier family 28 (sodium-coupled nucleoside transporter), member 2		871589	-9.81453	0.0173006
476307	4.1738	0.0147774	Bid3	BH3 interacting (with BCL2 family) domain, apoptosis agonist		610341	-9.73347	0.00334381	Mglap	matrix gamma-carboxyglutamate (gla) protein
391171	4.16629	0.00446108				915023	-9.57009	0.00424242	Tnc	tenascin C
729395	4.106	0.000173849	Igfbp5	insulin-like growth factor binding protein 5		908253	-9.54639	0.016141	Col3a1	procollagen, type III, alpha 1
759808	4.1024	0.000309317	Hist1h2ac	histone 1, H2ac		597545	-9.16195	0.0361791
782315	4.03673	0.00352867	5330408N05Rik	RIKEN cDNA 5330408N05 gene		468180	-9.03531	0.029308	Cst6	cystatin E/M
358837	3.79111	0.00229146	Irs4	insulin receptor substrate 4		806675	-8.57769	1.67672e-07
856242	3.77043	6.72249e-06				429472	-8.56893	2.7653e-05
316156	3.73606	0.0160166	Tnfrsf18	tumor necrosis factor receptor superfamily, member 18		927108	-8.41009	0.00788796
396339	3.73356	0.00138936	Tmprss2	transmembrane protease, serine 2		661148	-8.38234	0.00349513	Msln	mesothelin
437440	3.60375	0.00134673	Hsd17b9	hydroxysteroid (17-beta) dehydrogenase 9		349030	-8.2337	0.00233445	Col1a2	procollagen, type I, alpha 2
913230	3.45529	0.0237567	Apoa2	apolipoprotein A-II		763310	-8.12878	0.00729412	Loxl3	lysyl oxidase-like 3
372079	3.43327	0.0169552				812797	-8.09629	0.0399019
855571	3.29509	0.00927801				392370	-8.09227	0.00124904
744117	3.28856	0.0027317	Rhbg	Rhesus blood group-associated B glycoprotein		420519	-8.04733	0.00187267
690253	3.27877	0.00246357	Lnx1	ligand of numb-protein X 1		379058	-7.79438	0.0335126	Bnc1	basonuclin 1
589604	3.26417	0.0388817	C230013L11Rik	RIKEN cDNA C230013L11 gene		313421	-7.71496	0.00781329	BC049816	cDNA sequence BC049816
643954	3.25223	0.00300632	Dusp26	dual specificity phosphatase 26 (putative)		905599	-7.69145	0.00930293	1810009M01Rik	RIKEN cDNA 1810009M01 gene
375429	3.14602	0.00238215	Lamb3	laminin, beta 3		320467	-7.61148	0.00225553	Fgf7	fibroblast growth factor 7
811330	3.14554	0.00812475				398259	-7.53945	2.19115e-05	Gria1	glutamate receptor, ionotropic, AMPA1 (alpha 1)
439174	3.14531	0.00476561				567727	-7.52465	1.5256e-05	Ogn	osteoglycin
659625	3.10209	0.0406477	Theg	testicular haploid expressed gene		672891	-7.31907	0.0224309	Nr2f1	nuclear receptor subfamily 2, group F, member 1
435760	3.08854	0.00129703	1700027N10Rik	RIKEN cDNA 1700027N10 gene		906238	-7.28846	8.69428e-07	S100a4	S100 calcium binding protein A4
463597	3.07782	0.00262143				525670	-7.28288	0.00347161	Mmp1a	matrix metalloproteinase 1a (interstitial collagenase)
357336	3.05692	0.02076				558496	-7.2533	0.00264193
487588	3.03421	0.011475				828621	-7.00332	0.000823849	Ifi202b	interferon activated gene 202B
344792	3.02446	0.00300411	G0s2	G0/G1 switch gene 2		732899	-6.95021	0.00137133	Oasl2	2'-5' oligoadenylate synthetase-like 2
666555	3.0028	0.000589837				672611	-6.91809	0.0344317	Osr1	odd-skipped related 1 (Drosophila)
864310	2.98677	0.000642395	Cthrc1	collagen triple helix repeat containing 1		428531	-6.87111	0.0244243	Ddr2	discoidin domain receptor family, member 2
472226	2.9823	0.00659749				855041	-6.83217	0.0016386	Tgfb3	transforming growth factor, beta 3
789466	2.97131	0.0124646	Prss12	protease, serine, 12 neurotrypsin (motopsin)		678861	-6.78047	0.0142351	Rhoj	ras homolog gene family, member J
915527	2.96285	0.0275208	Clps	colipase, pancreatic		761455	-6.76659	0.00632314	Scara3	scavenger receptor class A, member 3
751623	2.94502	0.000351274				323549	-6.72467	0.00776196
772436	2.94221	7.90145e-05				585230	-6.6423	0.00255562	Efemp1	epidermal growth factor-containing fibulin-like extracellular matrix protein 1
441590	2.93619	0.00036852	Mal2	mal, T-cell differentiation protein 2		916662	-6.58762	0.0106909	Col5a2	procollagen, type V, alpha 2
498825	2.93301	0.0194622	Sec5l1	SEC5-like 1 (S. cerevisiae)		409948	-6.56715	5.07954e-05	Dcn	decorin
482117	2.89005	0.0311138				837469	-6.53795	0.00612028	Mx2	myxovirus (influenza virus) resistance 2
852020	2.88914	0.0321458				850619	-6.50743	0.000481405	Axl	AXL receptor tyrosine kinase
384320	2.88267	0.00458701				847553	-6.49591	0.000116667	Fbln5	fibulin 5
749763	2.84309	0.0472099	Gabrb3	gamma-aminobutyric acid (GABA-A) receptor, subunit beta 3		638728	-6.45969	0.00100606	Serpinf1	serine (or cysteine) proteinase inhibitor, clade F, member 1
829714	2.82597	0.00439124				503177	-6.45033	1.17163e-06
719012	2.82545	0.0373774	Kng2	kininogen 2		644831	-6.10127	0.0206647	Gpr149	G protein-coupled receptor 149
435392	2.79808	0.0278573				432944	-6.07029	0.0434017	Rgs2	regulator of G-protein signaling 2
699693	2.7927	0.00634886	Mybpc2	myosin binding protein C, fast-type		454874	-6.06585	0.0440793	Ptpn22	protein tyrosine phosphatase, non-receptor type 22 (lymphoid)
578314	2.78291	0.000624495	5730467H21Rik	RIKEN cDNA 5730467H21 gene		343697	-6.06022	0.000246457	Tm4sf1	transmembrane 4 superfamily member 1
930772	2.773	0.00168867	Slc16a13	solute carrier family 16 (monocarboxylic acid transporters), member 13		419016	-5.96569	0.0204477	Casp11	caspase 11, apoptosis-related cysteine protease
352654	2.75648	0.0478491	Dpep3	dipeptidase 3		926700	-5.93327	0.00552917
791865	2.7449	0.0174418	Hist1h3f	histone 1, H3f		403505	-5.91843	0.00378337
464250	2.72997	0.00753942	Rnf180	ring finger protein 180		707425	-5.8698	0.0498735
339024	2.71514	0.00158018	Marveld3	MARVEL (membrane-associating) domain containing 3		446807	-5.78239	0.0224167	Usp18	ubiquitin specific protease 18
834186	2.69156	0.0268457	Fkbp6	FK506 binding protein 6		924172	-5.63749	0.0155498	Cav2	caveolin 2
853114	2.67477	0.00494364	Kcnmb4	potassium large conductance calcium-activated channel, subfamily M, beta member 4		920312	-5.6193	0.00191405
890132	2.67359	0.000181513	na	gene model 364, (NCBI)		932445	-5.60064	0.000130487	S100a6	S100 calcium binding protein A6 (calcyclin)
546734	2.66248	0.0204456	Prom2	prominin 2		889958	-5.58312	0.0108774	Prkg2	protein kinase, cGMP-dependent, type II
399434	2.64977	0.00502192				332950	-5.58148	0.00504704	Ptx3	pentaxin related gene
600412	2.63774	0.000408652	E130203B14Rik	RIKEN cDNA E130203B14 gene		504226	-5.51924	0.0262072	Irf5	interferon regulatory factor 5
696550	2.62449	0.00107866	Atf7ip2	activating transcription factor 7 interacting protein 2		630180	-5.47436	0.0168077	9130206I24Rik	RIKEN cDNA 9130206I24 gene
593343	2.62445	0.000685012	Arhgef3	Rho guanine nucleotide exchange factor (GEF) 3		830241	-5.45131	0.00892055	Ltbp2	latent transforming growth factor beta binding protein 2
359513	2.62012	0.0107143				627974	-5.4289	0.0271055	Abca8b	ATP-binding cassette, sub-family A (ABC1), member 8b
512117	2.61526	0.0177484				299973	-5.35023	0.0109333	Csf1	colony stimulating factor 1 (macrophage)
439103	2.61448	9.08676e-05				747669	-5.32203	0.0131046	Prelp	proline arginine-rich end leucine-rich repeat
467523	2.60001	0.00469807	Nkx3-1	NK-3 transcription factor, locus 1 (Drosophila)		309034	-5.31945	0.00793909	AI836003	expressed sequence AI836003
885722	2.59834	0.000306953	Rshl1	radial spokehead-like 1		917511	-5.28467	3.31762e-08	Lox	lysyl oxidase
926231	2.59286	0.0109171				353467	-5.21903	0.00425301
503701	2.5894	0.0162838				585421	-5.20694	0.00578976
402567	2.57764	0.0376336	Coch	coagulation factor C homolog (Limulus polyphemus)		928178	-5.19524	0.00018627	Dlk1	delta-like 1 homolog (Drosophila)
365667	2.57198	0.0419997	Ntn4	netrin 4		717247	-5.17798	0.00657758	Col1a1	procollagen, type I, alpha 1
658340	2.56426	0.0204566	Cpvl	carboxypeptidase, vitellogenic-like		905957	-5.16386	0.00574973	Cd34	CD34 antigen
663785	2.56418	0.0190162	Slc36a2	solute carrier family 36 (proton/amino acid symporter), member 2		916013	-5.13758	0.000264537	Lsp1	lymphocyte specific 1
475705	2.56007	0.011984	2310045A20Rik	RIKEN cDNA 2310045A20 gene		915324	-5.13206	0.0023672	Anxa1	annexin A1
575758	2.55852	0.00455066				498118	-5.12712	3.91633e-07	Pla2g4a	phospholipase A2, group IVA (cytosolic, calcium-dependent)
393786	2.53648	0.0421081				378046	-5.11621	0.00051772	Col6a3	procollagen, type VI, alpha 3
750975	2.53607	0.00949364	Slc23a1	solute carrier family 23 (nucleobase transporters), member 1		373880	-5.10221	0.00873836	Aldh1a1	aldehyde dehydrogenase family 1, subfamily A1
567279	2.52735	0.00617389	Usp13	ubiquitin specific protease 13 (isopeptidase T-3)		533911	-5.08496	0.000847702	Nfix	nuclear factor I/X
678556	2.50713	0.00254893				430674	-5.06725	0.00736111	Klra20	killer cell lectin-like receptor subfamily A, member 20
848401	2.50709	0.000756314	2810459M11Rik	RIKEN cDNA 2810459M11 gene		926361	-5.04644	0.00628412	Prkcdbp	protein kinase C, delta binding protein
728239	2.5018	0.000333864	Gstm6	glutathione S-transferase, mu 6		555944	-5.04138	0.006818	Aebp1	AE binding protein 1
421816	2.49391	0.0463426	Clec2e	C-type lectin domain family 2, member e		818736	-5.01151	0.0312877	Sqrdl	sulfide quinone reductase-like (yeast)
890056	2.48952	0.0346533	Pcanap6	prostate cancer associated protein 6		761124	-4.99115	0.000579944	Olfr787	olfactory receptor 787
302827	2.48573	0.0444849	Fto	fatso		474109	-4.98505	0.00579243
686468	2.47995	0.00380049				368451	-4.98424	1.83446e-06	Fbln2	fibulin 2
891890	2.47009	0.0275649	Magea8	melanoma antigen, family A, 8		401199	-4.9391	0.00967743	Gypc	glycophorin C
733871	2.4625	0.0164632	Zfp354b	zinc finger protein 354B		828686	-4.9311	0.0176038
765608	2.45059	0.0373223				768070	-4.90908	0.00138505	Irx1	Iroquois related homeobox 1 (Drosophila)
854287	2.44762	0.00603829	2210010L05Rik	RIKEN cDNA 2210010L05 gene		915817	-4.87104	0.000539851	Emp1	epithelial membrane protein 1
505324	2.44324	0.00303814	Maob	monoamine oxidase B		874907	-4.86537	0.000128962	Cpe	carboxypeptidase E
912184	2.44148	0.00195605	Ttyh1	tweety homolog 1 (Drosophila)		411684	-4.86405	0.048248	Pcdh7	protocadherin 7
302054	2.43923	0.0159347	Rapgef5	Rap guanine nucleotide exchange factor (GEF) 5		704669	-4.84117	0.0205364	Fxyd4	FXYD domain-containing ion transport regulator 4
852049	2.42403	0.0325169	Zfpn1a3	zinc finger protein, subfamily 1A, 3 (Aiolos)		629949	-4.83466	0.0337414	Syt8	synaptotagmin 8
578285	2.41324	0.00204086	Slc40a1	solute carrier family 40 (iron-regulated transporter), member 1		791712	-4.82585	0.00082166	Emp3	epithelial membrane protein 3
518663	2.40788	0.0140867	Tmem41b	transmembrane protein 41B		378167	-4.74004	0.01547	Nupr1	nuclear protein 1
469652	2.38656	0.00283378	Igsf1	immunoglobulin superfamily, member 1		642750	-4.72466	0.021819
504251	2.36785	3.80312e-05	Adcy2	adenylate cyclase 2		724965	-4.72069	0.0343012
583301	2.36252	0.0114355				733846	-4.71556	0.00689338
752377	2.36202	0.0156629				907844	-4.67093	7.94405e-05	Ccl2	chemokine (C-C motif) ligand 2
437388	2.35851	0.0097581				703716	-4.66842	2.16008e-06	Gm1012	gene model 1012, (NCBI)
469902	2.35835	0.0331087	Lrrc3	leucine rich repeat containing 3		576449	-4.64548	0.0493471	Kcnk4	potassium channel, subfamily K, member 4
588381	2.35496	0.0307406	Alox15b	arachidonate 15-lipoxygenase, second type		796510	-4.63281	0.0203562	Pgcp	plasma glutamate carboxypeptidase
362206	2.35196	0.0325079	Hist1h2ae	histone 1, H2ae		583928	-4.62819	0.00533273	Cpne2	copine II
850476	2.3511	0.0449691	na	hypothetical gene supported by AK082312		326734	-4.61724	0.00244039	5730446D14Rik	RIKEN cDNA 5730446D14 gene
557227	2.3505	0.00239958	Dnahc11	dynein, axonemal, heavy chain 11		549284	-4.58562	0.00574198	Aqp1	aquaporin 1
718962	2.32927	0.0124396				828524	-4.51368	0.000766819
476172	2.32587	0.000692302	4933402E13Rik	RIKEN cDNA 4933402E13 gene		920493	-4.49293	3.65197e-08	Col16a1	procollagen, type XVI, alpha 1
428487	2.31438	0.000506994	Gnmt	glycine N-methyltransferase		778341	-4.46498	0.00112507
558068	2.30984	0.000790021	1110030H18Rik	RIKEN cDNA 1110030H18 gene		429729	-4.44106	1.70707e-05
742855	2.30961	0.0342954	Zfp612	zinc finger protein 612		511891	-4.43718	0.0225328	Vcam1	vascular cell adhesion molecule 1
627721	2.30441	0.0103938	Cpt1b	carnitine palmitoyltransferase 1b, muscle		920823	-4.42823	8.79809e-06	Arhgap24	Rho GTPase activating protein 24
851904	2.30269	0.0145481				577209	-4.41844	0.0218567	Sema3a	sema domain, immunoglobulin domain (Ig), short basic domain, secreted, (semaphorin) 3A
464018	2.28851	0.0451766				930739	-4.41442	0.000221012	C1r	complement component 1, r subcomponent
356847	2.28257	0.00587664	Siglec5	sialic acid binding Ig-like lectin 5		630673	-4.3878	0.0367594	Apbb1ip	amyloid beta (A4) precursor protein-binding, family B, member 1 interacting protein
904888	2.27102	0.00403616	Tspan12	tetraspanin 12		911976	-4.37462	0.000226257	Ccl9	chemokine (C-C motif) ligand 9
726308	2.26519	0.0145535	4930429H24Rik	RIKEN cDNA 4930429H24 gene		921015	-4.37346	0.0355724
847962	2.26312	0.0342018				411501	-4.37262	0.00141728
636855	2.26195	0.00111361	Sdsl	serine dehydratase-like		882942	-4.32428	0.00973774
630009	2.26173	0.0068483	2410118P20Rik	RIKEN cDNA 2410118P20 gene		317785	-4.31686	0.000944434
309042	2.25913	1.40683e-05	Ctsh	cathepsin H		738350	-4.30301	0.0102325	Lbh	limb-bud and heart
365443	2.25471	0.000526475	Cldn5	claudin 5		381353	-4.29915	0.0058309
444993	2.25463	0.0110522	Rab17	RAB17, member RAS oncogene family		923718	-4.27741	0.00121353
712936	2.24796	0.0402854	Fgg	fibrinogen, gamma polypeptide		916048	-4.24796	0.0233201	Gpr85	G protein-coupled receptor 85
922534	2.24756	0.000113422	Rassf6	Ras association (RalGDS/AF-6) domain family 6		907530	-4.21768	0.0190996
825337	2.24312	0.00677852	Lgi2	leucine-rich repeat LGI family, member 2		711228	-4.20739	0.000100573	Ptrf	polymerase I and transcript release factor
901716	2.24303	5.63451e-05	Magea5	melanoma antigen, family A, 5		356107	-4.20054	0.0174241	Mmp10	matrix metalloproteinase 10
734299	2.23914	0.00476456	na	gene model 66, (NCBI)		847068	-4.18776	4.38815e-07	Rbp1	retinol binding protein 1, cellular
925379	2.23562	0.0222223	Akr1c13	aldo-keto reductase family 1, member C13		700052	-4.13222	0.00263453
919185	2.23235	3.79993e-05	Tex12	testis expressed gene 12		636139	-4.11412	0.0397383
729766	2.2308	0.010342	A030007D23Rik	RIKEN cDNA A030007D23 gene		347178	-4.1107	3.84911e-05
868033	2.22927	8.14088e-05	Olfm1	olfactomedin 1		322853	-4.08711	0.00826864
791213	2.22689	0.0131783	E130115E03Rik	RIKEN cDNA E130115E03 gene		721190	-4.06304	8.04194e-06	Nrp1	neuropilin 1
929804	2.22573	0.0124383	Hsf2	heat shock factor 2		684806	-4.05867	0.000119707	Ccnd1	cyclin D1
761289	2.21774	0.000266483	Sp8	trans-acting transcription factor 8		366836	-4.05772	0.00801343
629101	2.21271	0.0139273				347591	-4.04504	0.0184267	Cyt1	cytokine like 1
660865	2.19926	0.00620112	2510049J12Rik	RIKEN cDNA 2510049J12 gene		922230	-4.0355	0.0255811	Sox9	SRY-box containing gene 9
881510	2.19884	0.00295204	4632411J06Rik	RIKEN cDNA 4632411J06 gene		811401	-4.0285	2.17161e-05	Lgals1	lectin, galactose binding, soluble 1
509729	2.1973	0.0218864				390970	-4.01602	1.52698e-06
612894	2.19017	0.000124032	Ugt2b34	UDP glucuronosyltransferase 2 family, polypeptide B34		865102	-4.01346	4.1156e-05	Edg3	endothelial differentiation, sphingolipid G-protein-coupled receptor, 3
360587	2.18817	0.00106186				334281	-4.01114	0.0451246
676503	2.18733	0.0269996				711417	-4.01011	0.0253025
895392	2.18576	0.0453173				429467	-4.00998	0.000200196	Adamts5	a disintegrin-like and metalloprotease (reprolysin type) with thrombospondin type 1 motif, 5 (aggrecanase-2)
411743	2.18533	0.0111564				931100	-3.99084	0.0452672	Gdpd2	glycerophosphodiester phosphodiesterase domain containing 2
360072	2.18375	3.89723e-06	AU040377	expressed sequence AU040377		932668	-3.96887	0.00269923	Egr2	early growth response 2
452328	2.18218	1.81413e-05	Smpdl3a	sphingomyelin phosphodiesterase, acid-like 3A		532728	-3.9613	0.00270494	Itgbl1	integrin, beta-like 1
370481	2.1794	0.0205883				473358	-3.95416	0.0104423
772549	2.17873	0.0243195				489417	-3.9281	0.00107438	Grem1	gremlin 1
902496	2.17733	0.0352387	Cited1	Cbp/p300-interacting transactivator with Glu/Asp-rich carboxy-terminal domain 1		690619	-3.92773	0.000522164	Pdgfc	platelet-derived growth factor, C polypeptide
448995	2.17595	0.00599818				580280	-3.89924	0.0188162
635689	2.1726	0.0028013	Cct6b	chaperonin subunit 6b (zeta)		299883	-3.89398	0.00357575	Zfhx1b	zinc finger homeobox 1b
523449	2.16382	0.036242	2810457I06Rik	RIKEN cDNA 2810457I06 gene		673664	-3.87109	0.00165712	Plscr2	phospholipid scramblase 2
315206	2.15981	0.0139992				914228	-3.85829	0.00822288	Vim	vimentin
905421	2.15256	0.0397345	5730559C18Rik	RIKEN cDNA 5730559C18 gene		704507	-3.8181	0.0298969	4930451E10Rik	RIKEN cDNA 4930451E10 gene
718886	2.15171	0.0352127	C2	complement component 2 (within H-2S)		532474	-3.7776	0.00432789	Itga7	integrin alpha 7
366145	2.15003	0.00266801	6430537H07Rik	RIKEN cDNA 6430537H07 gene		921450	-3.76858	0.000120789	Igfbp7	insulin-like growth factor binding protein 7
689441	2.14782	0.0157688	LOC434197	similar to hypothetical protein FLJ39743		605866	-3.75792	0.00750614
490562	2.14189	0.0343375	D14Ertd581e	DNA segment, Chr 14, ERATO Doi 581, expressed		817276	-3.7554	0.0319476	Hoxb2	homeo box B2
912408	2.14095	0.00168289	Gpx6	glutathione peroxidase 6		377670	-3.74925	3.91622e-06	Fez1	fasciculation and elongation protein zeta 1 (zygin I)
425404	2.1314	0.00752164	D330012F22Rik	RIKEN cDNA D330012F22 gene		607896	-3.74894	0.0103727	Ifit1	interferon-induced protein with tetratricopeptide repeats 1
362896	2.12842	9.61745e-05	Pdzk1	PDZ domain containing 1		805243	-3.74754	0.0448092
712844	2.12325	0.0288799	Daf1	decay accelerating factor 1		884314	-3.74555	8.07909e-05
548509	2.12276	0.0440846	Idua	iduronidase, alpha-L-		501357	-3.73992	0.00306266	Hoxa2	homeo box A2
829280	2.12144	2.60092e-05	Prkcb1	protein kinase C, beta 1		460343	-3.72166	0.0157563	Ptgs1	prostaglandin-endoperoxide synthase 1
672340	2.11854	0.0367343	E130319B15Rik	RIKEN cDNA E130319B15 gene		436590	-3.71688	0.000198792	Mmp19	matrix metalloproteinase 19
382361	2.11839	0.0136004	Nans	N-acetylneuraminic acid synthase (sialic acid synthase)		489776	-3.71101	0.00314369	BC020188	cDNA sequence BC020188
913451	2.1166	0.00660293	Adssl1	adenylosuccinate synthetase like 1		777187	-3.70937	0.00199683	Pnma2	paraneoplastic antigen MA2
361788	2.11644	0.000888932				311389	-3.6876	0.00443799
928493	2.11105	0.0342935	Rgl3	ral guanine nucleotide dissociation stimulator-like 3		888038	-3.68176	0.00263939	Ifit3	interferon-induced protein with tetratricopeptide repeats 3
579693	2.11015	0.000191419	1700029J07Rik	RIKEN cDNA 1700029J07 gene		449085	-3.67407	0.0481538
528112	2.0995	0.01436	Plxdc2	plexin domain containing 2		839811	-3.66853	1.07403e-07	Ecm1	extracellular matrix protein 1
651638	2.09621	0.031643				457936	-3.66832	0.0140317
756314	2.09455	0.03974	Hira	histone cell cycle regulation defective homolog A (S. cerevisiae)		932742	-3.6637	0.000261178	Cxcl12	chemokine (C-X-C motif) ligand 12
855303	2.09291	0.00700229				725464	-3.63267	0.000208151	Sema7a	sema domain, immunoglobulin domain (Ig), and GPI membrane anchor, (semaphorin) 7A
334928	2.09164	0.0114105	Mmp15	matrix metalloproteinase 15		836970	-3.61253	0.00928065	Slc4a4	solute carrier family 4 (anion exchanger), member 4
692146	2.08605	0.016047	4922504H04Rik	RIKEN cDNA 4922504H04 gene		865072	-3.59493	0.00919646	Pip5k2b	phosphatidylinositol-4-phosphate 5-kinase, type II, beta
764179	2.08073	0.0266388	Crym	crystallin, mu		604623	-3.59179	0.000258019	Parp3	poly (ADP-ribose) polymerase family, member 3
684703	2.07299	0.00407858	Brsk2	BR serine/threonine kinase 2		464308	-3.57975	0.000399005	Oas2	2'-5' oligoadenylate synthetase 2
383711	2.07184	0.00575361	Pla1a	phospholipase A1 member A		486267	-3.56782	0.022022	Aatf	apoptosis antagonizing transcription factor
524957	2.06939	0.00240502	Anxa13	annexin A13		818677	-3.55454	0.00953369	Il1rl1	interleukin 1 receptor-like 1
659628	2.06746	0.04066	Ahi1	Abelson helper integration site		660078	-3.54788	0.0374976
687842	2.06674	0.0232414	4930521I23Rik	RIKEN cDNA 4930521I23 gene		397812	-3.53552	0.0020971	2010004A03Rik	RIKEN cDNA 2010004A03 gene
482541	2.06232	1.93318e-05	Slc35b4	solute carrier family 35, member B4		806717	-3.5326	0.0441746	1700106J16Rik	RIKEN cDNA 1700106J16 gene
560089	2.05979	0.0106043	Shd	src homology 2 domain-containing transforming protein D		630644	-3.52655	0.00716376	Cdh13	cadherin 13
920968	2.05507	0.0108238	H2-Eb1	histocompatibility 2, class II antigen E beta		341853	-3.50762	0.0404043
529985	2.05368	0.0275954				388904	-3.50314	0.00997277
578271	2.04556	0.00328768	Marveld2	MARVEL (membrane-associating) domain containing 2		916978	-3.49254	0.0128108
770752	2.04393	6.03205e-05	Nudt11	nudix (nucleoside diphosphate linked moiety X)-type motif 11		332683	-3.48398	0.00619126
888362	2.04327	0.0052075				917291	-3.47424	5.10049e-05	H2-D1	histocompatibility 2, D region locus 1
736667	2.04265	0.0141211	Nkd2	naked cuticle 2 homolog (Drosophila)		866931	-3.43994	0.0166875
339692	2.03731	0.0111206	Srrp	serine-arginine repressor protein		315249	-3.43367	9.79895e-05
707662	2.03616	0.00486343	Rnf144	ring finger protein 144		502640	-3.42127	0.0126912	Klhl9	kelch-like 9 (Drosophila)
548735	2.02488	0.0226617	Leprel1	leprecan-like 1		921849	-3.41804	0.00190873	Ltbp1	latent transforming growth factor beta binding protein 1
465508	2.01457	0.0084331	Hebp2	heme binding protein 2		435831	-3.41544	0.00799742	Mtap6	microtubule-associated protein 6
676829	2.00829	0.0189487	1700020N01Rik	RIKEN cDNA 1700020N01 gene		767083	-3.41514	4.56054e-05	Crlf1	cytokine receptor-like factor 1
353919	2.00688	0.0447681	Mjd	Machado-Joseph disease (spinocerebellar ataxia 3, olivopontocerebellar ataxia 3, autosomal dominant, ataxin 3) homolog (human)		487872	-3.39467	0.000491849	Emilin2	elastin microfibril interfacer 2
						924101	-3.38542	6.11423e-06	2310046G15Rik	RIKEN cDNA 2310046G15 gene
						710293	-3.38122	0.00202771	Mmp9	matrix metalloproteinase 9
						804608	-3.3799	0.0482404	Ifi1	interferon inducible protein 1
						562485	-3.37712	0.00304656	Ccl7	chemokine (C-C motif) ligand 7
						638407	-3.36923	0.0264988
						347777	-3.35964	0.0109228	A530032D15Rik	RIKEN cDNA A530032D15Rik gene
						614268	-3.35156	0.00208373
						688046	-3.34822	0.00189172
						564650	-3.34788	0.00395838	Lgals3bp	lectin, galactoside-binding, soluble, 3 binding protein
						606388	-3.33972	0.0492544
						632445	-3.33959	0.049461
						524988	-3.33954	0.00443983	Egr1	early growth response 1
						606452	-3.33787	0.00118293	AI467503	expressed sequence AI467503
						907925	-3.32583	0.00796593	Iigp1	interferon inducible GTPase 1
						923810	-3.32475	0.0477047	Col6a1	procollagen, type VI, alpha 1
						586618	-3.32088	0.00163854	Igfbp6	insulin-like growth factor binding protein 6
						885718	-3.30132	0.0468431
						726778	-3.25911	0.00755634	Fosl1	fos-like antigen 1
						383327	-3.22955	0.00411716	A630065K24Rik	RIKEN cDNA A630065K24 gene
						492467	-3.20608	3.29411e-06
						926656	-3.20162	0.000221204	Col4a5	procollagen, type IV, alpha 5
						482989	-3.18987	0.00209271	Cebpd	CCAAT/enhancer binding protein (C/EBP), delta
						509971	-3.17163	0.0354899	Bgn	biglycan
						668093	-3.16621	0.00909263	E030026I10Rik	RIKEN cDNA E030026I10 gene
						872001	-3.1634	0.00663669
						775847	-3.16203	0.0297423
						828517	-3.16115	0.0181189	V1rg3	vomeronasal 1 receptor, G3
						463565	-3.16041	0.00231872	Fos	FBJ osteosarcoma oncogene
						892911	-3.15277	0.000180288
						437939	-3.14504	0.00495105
						768342	-3.14388	0.0455219
						517684	-3.14222	0.00747865	1810057C19Rik	RIKEN cDNA 1810057C19 gene
						904006	-3.13233	0.0075765
						464739	-3.12876	0.0222291
						905968	-3.12554	2.74656e-07	Loxl1	lysyl oxidase-like 1
						354854	-3.11705	0.00102837
						613716	-3.11322	5.5545e-06
						638934	-3.10421	0.0286945
						642099	-3.09899	0.000361234
						377059	-3.09543	0.048286	Sema5a	sema domain, seven thrombospondin repeats (type 1 and type 1-like), transmembrane domain (TM) and short cytoplasmic domain, (semaphorin) 5A
						759375	-3.09168	0.000644449	Cxcl1	chemokine (C-X-C motif) ligand 1
						929878	-3.08097	9.8812e-05	Cyp2j6	cytochrome P450, family 2, subfamily j, polypeptide 6
						921351	-3.08073	0.00207694	Slpi	secretory leukocyte protease inhibitor
						911557	-3.06838	0.00152275	Arhgdib	Rho, GDP dissociation inhibitor (GDI) beta
						877918	-3.06716	0.0047564
						898210	-3.06683	0.00797654	G1p2	interferon, alpha-inducible protein
						485872	-3.06368	0.00227409
						446793	-3.06347	0.0267849	Ctso	cathepsin O
						833372	-3.05643	0.00880929	Slc27a5	solute carrier family 27 (fatty acid transporter), member 5
						627526	-3.04613	0.0365423
						595375	-3.03792	0.00303061
						451538	-3.02713	0.0470571	9030217H17Rik	RIKEN cDNA 9030217H17 gene
						929097	-3.0176	0.0258612	Cyp2f2	cytochrome P450, family 2, subfamily f, polypeptide 2
						494196	-3.00904	0.0271344	Dcamkl1	double cortin and calcium/calmodulin-dependent protein kinase-like 1
						530489	-3.00856	0.0020991
						589735	-3.00664	0.041631	1700110N18Rik	RIKEN cDNA 1700110N18 gene
						816996	-2.98322	0.00858995
						652637	-2.98038	0.00255413
						311659	-2.96975	0.0257656
						675426	-2.96739	0.0352193	na	similar to Ig heavy chain (myeloma M104E) - mouse (fragment)
						819312	-2.95242	0.0195401	Myc	myelocytomatosis oncogene
						772079	-2.94617	0.0397256	Mbl2	mannose binding lectin (C)
						719181	-2.93242	0.00247971	1110067I12Rik	RIKEN cDNA 1110067I12 gene
						700456	-2.93117	0.0263274	Cspg4	chondroitin sulfate proteoglycan 4
						783681	-2.9307	0.0121129	Dtx3l	deltex 3-like (Drosophila)
						560104	-2.91368	2.21796e-06	Tagln	transgelin
						329613	-2.9072	0.00730747	5430425J12Rik	RIKEN cDNA 5430425J12 gene
						721013	-2.9029	0.000789655
						888478	-2.89298	0.0152854
						484584	-2.89116	0.0379576
						365817	-2.87113	0.0224488
						773020	-2.86789	0.00304211	Olfr197	olfactory receptor 197
						369967	-2.86149	0.0436632	Tle2	transducin-like enhancer of split 2, homolog of Drosophila E(spl)
						371948	-2.85488	1.01225e-05	6230427J02Rik	RIKEN cDNA 6230427J02 gene
						484195	-2.84636	0.0103852
						732153	-2.84095	0.000676997	Ptpre	protein tyrosine phosphatase, receptor type, E
						490710	-2.83797	0.0256439	Gstz1	glutathione transferase zeta 1 (maleylacetoacetate isomerase)
						606165	-2.83562	0.0232095
						833940	-2.81671	0.0233003	Sp4	trans-acting transcription factor 4
						916589	-2.81457	0.00798343
						395888	-2.81198	0.0221877	2310002L09Rik	RIKEN cDNA 2310002L09 gene
						874790	-2.80819	0.0264739
						710959	-2.80724	0.019167
						926347	-2.79889	0.000276818	Timp1	tissue inhibitor of metalloproteinase 1
						322325	-2.79723	0.000110117	Ltbp3	latent transforming growth factor beta binding protein 3
						413082	-2.79408	0.0153515
						733421	-2.77632	0.0145114
						456624	-2.77549	0.000997802	Bdnf	brain derived neurotrophic factor
						629278	-2.77448	0.0296924
						541107	-2.77245	0.0201248
						726622	-2.76715	3.0498e-06	Capg	capping protein (actin filament), gelsolin-like
						764772	-2.76309	0.0422876
						345631	-2.75774	0.00274116	na	similar to carboxylesterase precursor
						351212	-2.75216	0.0398455	Fzd2	frizzled homolog 2 (Drosophila)
						894559	-2.733	0.00295096	Olfr978	olfactory receptor 978
						924002	-2.73293	6.8799e-05
						513774	-2.70815	0.0218216	Kcnn4	potassium intermediate/small conductance calcium-activated channel, subfamily N, member 4
						484962	-2.70812	0.0232115	Mapk11	mitogen-activated protein kinase 11
						428209	-2.70694	0.00911386
						907248	-2.69896	3.34074e-05
						313028	-2.6947	0.0274653	Hmga2	high mobility group AT-hook 2
						503137	-2.6926	0.0493921	2610307O08Rik	RIKEN cDNA 2610307O08 gene
						669475	-2.69238	0.0484188
						797198	-2.69066	0.014592	Gng8	guanine nucleotide binding protein (G protein), gamma 8 subunit
						633796	-2.68857	0.0350984
						569169	-2.68852	0.00237568	Csf1r	colony stimulating factor 1 receptor
						587121	-2.68804	0.000435682	Gas1	growth arrest specific 1
						401554	-2.65672	0.00725523
						596971	-2.64247	0.0100403
						680655	-2.63851	0.0208609
						522997	-2.6315	0.00539278	Plaur	urokinase plasminogen activator receptor
						557094	-2.631	3.06457e-05	Sdc2	syndecan 2
						483610	-2.62168	0.00135761	Stard13	serologically defined colon cancer antigen 13
						446055	-2.6174	0.0113648	Gnao1	guanine nucleotide binding protein, alpha o
						924687	-2.61169	0.0102378	Rgma	RGM domain family, member A
						864480	-2.60604	6.13852e-05
						452291	-2.60536	0.0327696	Galntl2	UDP-N-acetyl-alpha-D-galactosamine:polypeptide N-acetylgalactosaminyltransferase-like 2
						760166	-2.59812	0.00401256	Trhr2	thyrotropin releasing hormone receptor 2
						797397	-2.5951	0.0431294	5031439A09Rik	RIKEN cDNA 5031439A09 gene
						432495	-2.59115	0.00346706	Slc39a9	solute carrier family 39 (zinc transporter), member 9
						629286	-2.58468	0.00176238	Pcolce	procollagen C-proteinase enhancer protein
						822257	-2.58089	0.0113248
						862084	-2.57968	0.0364378	BC021523	cDNA sequence BC021523
						529462	-2.56981	0.0191886	5832418A03Rik	RIKEN cDNA 5832418A03 gene
						418375	-2.56661	0.0312971
						463074	-2.56624	0.0255628	Grik5	glutamate receptor, ionotropic, kainate 5 (gamma 2)
						648980	-2.56484	0.0019977
						367299	-2.55985	0.0114682	Olfr1502	olfactory receptor 1502
						303159	-2.55572	0.0168758	P2ry14	purinergic receptor P2Y, G-protein coupled, 14
						427293	-2.55557	0.000652829	Inhba	inhibin beta-A
						925708	-2.53868	2.84945e-05	Ifitm3	interferon induced transmembrane protein 3
						752340	-2.53348	0.00178455	Pcdhb17	protocadherin beta 17
						634118	-2.52865	0.012048	Mef2c	myocyte enhancer factor 2C
						559153	-2.52798	0.00173286	Chst2	carbohydrate sulfotransferase 2
						925691	-2.5275	0.0137216	Mscp	mitochondrial solute carrier protein
						395378	-2.52651	0.0050508	BC030396	cDNA sequence BC030396
						928610	-2.5252	0.00403409
						750458	-2.52476	1.32953e-05
						825365	-2.52375	7.90638e-05	Mmd	monocyte to macrophage differentiation-associated
						392437	-2.52015	0.000349128
						558435	-2.51584	0.0347336
						626106	-2.51312	0.0117007
						440302	-2.51178	0.00425149
						529160	-2.50627	0.0171181	Freq	frequenin homolog (Drosophila)
						474276	-2.50275	0.00620501	1200013B08Rik	RIKEN cDNA 1200013B08 gene
						366625	-2.50161	0.0204342	Olfr1303	olfactory receptor 1303
						751309	-2.49976	0.0263229	Akr1c18	aldo-keto reductase family 1, member C18
						299322	-2.499	0.0146556	A930016D02Rik	RIKEN cDNA A930016D02 gene
						559593	-2.49512	0.00313667
						656780	-2.49054	0.0298168	Ebf1	early B-cell factor 1
						772332	-2.47879	0.0417632	Negr1	neuronal growth regulator 1
						638437	-2.47834	0.0363833
						456746	-2.47522	0.000691884	na	similar to hypothetical protein MGC35048
						890083	-2.47475	0.0125675
						760080	-2.4726	0.00214435
						884319	-2.46801	0.00178339
						525953	-2.46709	0.0195773
						807657	-2.4596	0.000588358	Cdkn2b	cyclin-dependent kinase inhibitor 2B (p15, inhibits CDK4)
						377079	-2.45127	0.00279284
						930152	-2.45067	0.00130369	Cxcl10	chemokine (C-X-C motif) ligand 10
						557371	-2.44877	0.0330453
						887721	-2.44751	0.000396504	Rapgef3	Rap guanine nucleotide exchange factor (GEF) 3
						912048	-2.4422	0.00746253	2810441C07Rik	RIKEN cDNA 2810441C07 gene
						434637	-2.43882	0.00149875	BC025600	cDNA sequence BC025600
						543520	-2.43167	0.0380251	B830028P19Rik	RIKEN cDNA B830028P19 gene
						298631	-2.43002	7.38965e-05	Gata2	GATA binding protein 2
						701752	-2.42817	0.0411323
						672476	-2.42574	0.00324634	Zfp521	zinc finger protein 521
						757534	-2.41526	0.0359114
						871400	-2.38889	0.00567191	Mmp2	matrix metalloproteinase 2
						622892	-2.38756	0.0112258	Tmprss5	transmembrane protease, serine 5 (spinesin)
						924360	-2.38755	1.07365e-06	Ngef	neuronal guanine nucleotide exchange factor
						329691	-2.38694	0.0263406
						766237	-2.38678	0.0430304
						855776	-2.38012	4.45487e-05	Prrx2	paired related homeobox 2
						682517	-2.37971	0.0213156
						788783	-2.37738	0.0179478
						746825	-2.37118	0.000695899	Oas1h	2'-5' oligoadenylate synthetase 1H
						353425	-2.36659	0.00481109	Inhbb	inhibin beta-B
						789244	-2.35682	0.0285699	Olfr1361	olfactory receptor 1361
						748793	-2.35317	0.016008
						335383	-2.35094	0.00887109
						743607	-2.34844	0.000210084	Socs3	suppressor of cytokine signaling 3
						876297	-2.34758	1.30544e-05	D9Ucla1	DNA segment, Chr 9, University of California at Los Angeles 1
						914040	-2.34067	0.00122776	Waspip	Wiskott-Aldrich syndrome protein interacting protein
						477181	-2.33053	0.00771294	Card4	caspase recruitment domain 4
						304430	-2.32634	0.0311405
						888849	-2.32383	0.00638202	Elf4	E74-like factor 4 (ets domain transcription factor)
						377697	-2.32363	0.00416073	4930570C03Rik	RIKEN cDNA 4930570C03 gene
						781606	-2.32167	0.00185532	E130112L23Rik	RIKEN cDNA E130112L23 gene
						357179	-2.31027	0.0458676	Ggn	gametogenetin
						773714	-2.30794	0.00758997
						412663	-2.30541	0.0346718	Sfxn3	sideroflexin 3
						450069	-2.3053	0.00255872	Hic1	hypermethylated in cancer 1
						697471	-2.30503	0.0290634	Opn1mw	opsin 1 (cone pigments), medium-wave-sensitive (color blindness, deutan)
						336312	-2.30366	0.00242526
						302886	-2.29775	0.00544982	Colec12	collectin sub-family member 12
						782274	-2.29342	1.57474e-06	1200013A08Rik	RIKEN cDNA 1200013A08 gene
						841863	-2.29281	0.00315781	Ctxn	cortexin
						841453	-2.29235	0.0479027
						537278	-2.29226	0.0463527	C130039O16Rik	RIKEN cDNA C130039O16 gene
						419024	-2.29099	0.000370857
						550403	-2.29088	0.0368883	Fxyd1	FXYD domain-containing ion transport regulator 1
						910668	-2.28935	0.000548675	Ehd2	EH-domain containing 2
						531985	-2.28869	0.0119849
						794780	-2.28535	0.0397457
						694090	-2.28334	0.0149912	Met	met proto-oncogene
						332050	-2.28297	0.00186571	Gstp2	glutathione S-transferase, pi 2
						903861	-2.28026	0.0499079	Lgi1	leucine-rich repeat LGI family, member 1
						546373	-2.27902	0.000746112	Ifi35	interferon-induced protein 35
						814680	-2.27741	0.0443164	Fgfr1	fibroblast growth factor receptor 1
						657562	-2.27623	0.000113366	Dok1	docking protein 1
						329038	-2.27242	0.00111627	2610204M08Rik	RIKEN cDNA 2610204M08 gene
						349576	-2.27115	0.0259128	Dnahc5	dynein, axonemal, heavy chain 5
						341473	-2.26843	0.00211071	Bzrp	benzodiazepine receptor, peripheral
						461834	-2.26204	0.00142283	Tnfrsf9	tumor necrosis factor receptor superfamily, member 9
						931538	-2.26173	0.000282802
						543726	-2.25924	0.0048211
						928328	-2.25768	1.49449e-05	Grb10	growth factor receptor bound protein 10
						410328	-2.25664	0.0212315
						535794	-2.2545	0.0433265
						554930	-2.24733	0.0166223
						850104	-2.23941	0.0320216	na	gene model 44, (NCBI)
						713976	-2.23664	0.000109593	Gpr124	G protein-coupled receptor 124
						698766	-2.2304	0.0150434	Hdgfrp3	hepatoma-derived growth factor, related protein 3
						388365	-2.22308	0.000146904	Prkca	protein kinase C, alpha
						313693	-2.21857	0.0410021
						651313	-2.21461	0.0345325
						339447	-2.21184	0.00289956	2310047A01Rik	RIKEN cDNA 2310047A01 gene
						826056	-2.20298	0.0304061	Cflar	CASP8 and FADD-like apoptosis regulator
						832430	-2.19906	0.000546273
						346587	-2.1981	0.0125613
						908795	-2.19722	0.000421582	Timp2	tissue inhibitor of metalloproteinase 2
						929172	-2.19688	0.0202402	Sdccag33	serologically defined colon cancer antigen 33
						907228	-2.19306	3.35316e-05	Sema3b	sema domain, immunoglobulin domain (Ig), short basic domain, secreted, (semaphorin) 3B
						473893	-2.1918	0.000129515	1810011O10Rik	RIKEN cDNA 1810011O10 gene
						905732	-2.18712	0.032162	Tcfap2a	transcription factor AP-2, alpha
						371943	-2.18679	0.0441584
						562690	-2.18642	0.000618807	Gan	giant axonal neuropathy
						796639	-2.1787	0.0287363
						713384	-2.17492	0.000518879
						880720	-2.16547	0.00258072
						561100	-2.16476	0.047761	Cnot6l	CCR4-NOT transcription complex, subunit 6-like
						412304	-2.16394	0.0416145
						529972	-2.16309	0.0293946
						357302	-2.16145	0.0341905	Itga8	integrin alpha 8
						513123	-2.15827	0.0212814	Ppnr	per-pentamer repeat gene
						745918	-2.15763	0.0231	Rarres2	retinoic acid receptor responder (tazarotene induced) 2
						931085	-2.15688	0.000626457	Arts1	type 1 tumor necrosis factor receptor shedding aminopeptidase regulator
						751890	-2.15498	0.0183296	Sst	somatostatin
						542843	-2.1541	0.0312101
						338874	-2.15367	0.000179222	Pdzrn3	PDZ domain containing RING finger 3
						714168	-2.15326	0.0177355	Enpp6	ectonucleotide pyrophosphatase/phosphodiesterase 6
						804184	-2.15163	0.000324535	Olfr39	olfactory receptor 39
						766009	-2.1472	0.000123965	LOC105892	LY antigen-like
						341276	-2.1431	0.000370938	Rab27a	RAB27A, member RAS oncogene family
						915752	-2.13773	0.0391526	Areg	amphiregulin
						908080	-2.13684	7.14667e-05	Lrp1	low density lipoprotein receptor-related protein 1
						573789	-2.13182	0.0387565	9130218O11Rik	RIKEN cDNA 9130218O11 gene
						859193	-2.1304	0.0087973	1110014J01Rik	RIKEN cDNA 1110014J01 gene
						853873	-2.12543	0.00409389
						893169	-2.12017	0.0094281
						905471	-2.11963	0.000325562	Ier3	immediate early response 3
						333496	-2.11762	0.00421071
						776279	-2.11745	0.0283961	4933424C13Rik	RIKEN cDNA 4933424C13 gene
						537031	-2.11463	0.0230555	1110038B12Rik	RIKEN cDNA 1110038B12 gene
						700437	-2.11247	0.00105147
						664813	-2.10679	0.0477879
						605546	-2.10639	0.00943872	Rem1	rad and gem related GTP binding protein 1
						907012	-2.10586	0.0241095	Ephx1	epoxide hydrolase 1, microsomal
						930613	-2.10237	6.29324e-05	Pdlim2	PDZ and LIM domain 2
						655464	-2.10109	0.0119954
						341261	-2.10006	0.0312587
						774411	-2.09821	0.00145109	Alox5ap	arachidonate 5-lipoxygenase activating protein
						493439	-2.09697	0.000368245	Tgfb1i1	transforming growth factor beta 1 induced transcript 1
						408563	-2.09126	0.0125985	Ascl1	achaete-scute complex homolog-like 1 (Drosophila)
						451073	-2.09113	0.000693632	Mmp14	matrix metalloproteinase 14 (membrane-inserted)
						528813	-2.08895	0.0212623
						382410	-2.0858	0.000169677	Rassf1	Ras association (RalGDS/AF-6) domain family 1
						637227	-2.0814	9.18016e-05	Sox4	SRY-box containing gene 4
						548380	-2.07699	0.0437407
						477088	-2.07524	0.0114377	Bloc1s1	biogenesis of lysosome-related organelles complex-1, subunit 1
						830584	-2.07294	0.0101053
						793415	-2.07216	0.0468726
						585223	-2.07008	0.00651192	Olfr971	olfactory receptor 971
						571384	-2.06724	0.000291239	Gsdmdc1	gasdermin domain containing 1
						668653	-2.06635	0.0271981	3300001H21Rik	RIKEN cDNA 3300001H21 gene
						862650	-2.06621	0.0228382
						615742	-2.06561	0.031383	Olfr1350	olfactory receptor 1350
						454846	-2.06349	0.0285809
						738829	-2.06266	0.000281909	Th	tyrosine hydroxylase
						924589	-2.06212	0.000768659	Spp1	secreted phosphoprotein 1
						891943	-2.06195	0.00165705
						921243	-2.06081	0.0446745	Cxcl11	chemokine (C-X-C motif) ligand 11
						511078	-2.0599	0.0206408	Rufy2	RUN and FYVE domain-containing 2
						688150	-2.05962	0.0142942
						742535	-2.04919	0.0299961	Ifi204	interferon activated gene 204
						421679	-2.04785	0.00396623
						300428	-2.0468	0.0484398	Dvl1	dishevelled, dsh homolog 1 (Drosophila)
						478326	-2.04555	0.00607513	Rin1	Ras and Rab interactor 1
						824877	-2.04373	0.0168966	Olfr624	olfactory receptor 624
						803312	-2.04041	0.0489318
						454362	-2.03949	0.0112321
						776941	-2.03659	0.00410125
						896596	-2.03123	0.0163355	Ndufs6	NADH dehydrogenase (ubiquinone) Fe-S protein 6
						576407	-2.03089	0.0392141
						823389	-2.02849	0.0373963
						774569	-2.02538	0.0203847
						689484	-2.02414	0.00110881	Nab2	Ngfi-A binding protein 2
						388375	-2.02247	3.17885e-05
						901296	-2.01989	0.000142361
						686764	-2.01831	0.0462679
						392440	-2.01784	7.897e-05	Vgll4	vestigial like 4 (Drosophila)
						784738	-2.01743	0.00146693	Thoc1	THO complex 1
						889651	-2.01698	0.0079555	Tmem45a	transmembrane protein 45a
						741539	-2.01159	0.0145986	1700001P01Rik	RIKEN cDNA 1700001P01 gene
						776773	-2.01136	0.00193724	Scgb1a1	secretoglobin, family 1A, member 1 (uteroglobin)
						930248	-2.00857	3.08159e-05	Trim47	tripartite motif protein 47
						654917	-2.00631	0.0236334
						360006	-2.00596	0.0457493

## Sheet: Functional  Relationships
Genes Upregulated during SCC-PSA1 Differentiation					Genes Downregulated during SCC-PSA1 Differentiation
Biological Process	Count	P-Value	Benjamini		Biological Process	Count	P-Value	Benjamini
Genitalia morphogenesis	2	0.037	1		Regulation of cellular process	62	7.2e-05	0.073
Hormone metabolic process	3	0.065	1		Positive regulation of transcription from RNA polymerase II promoter	11	0.00015	0.076
Retina morphogenesis in camera-type eye	2	0.067	1		Positive regulation of cellular process	22	0.00016	0.054
Vitamin transport	2	0.076	1		Regulation of biological process	63	0.00018	0.047
Carboxylic acid transport	3	0.077	1		Rhombomere 3 development	3	0.00027	0.055
Organic acid transport	3	0.079	1		Positive regulation of transcription	12	0.00035	0.06
					Positive regulation of gene expression	12	0.00044	0.064
Molecular Function	Count	P-Value	Benjamini		Positive regulation of transcription, DNA-dependent	11	0.00049	0.063
Vitamin binding	4	0.018	0.99		Positive regulation of RNA metabolic process	11	0.00052	0.059
Peptidase activity, acting on L-amino acid peptides	8	0.019	0.92		Biological regulation	64	0.00053	0.054
Peptidase activity	8	0.024	0.87
Transmembrane transporter activity	9	0.032	0.88		Molecular Function	Count	P-Value	Benjamini
Serine-type peptidase activity	4	0.072	0.98		Signal transducer activity	31	0.003	0.5
Serine hydrolase activity	4	0.073	0.96		Molecular transducer activity	31	0.003	0.5
Ion transmembrane transporter activity	7	0.077	0.95		Transcription factor activity	13	0.004	0.38
Vitamin transporter activity	2	0.079	0.93		Receptor activity	27	0.012	0.62
Hydrolase activity, acting on glycosyl bonds	3	0.093	0.94		Transcription regulator activity	15	0.022	0.72
					Sequence-specific DNA binding	9	0.027	0.72
Kegg Pathway	Count	P-Value	Benjamini		Transmembrane receptor activity	21	0.031	0.71
Complement and coagulation cascades	3	0.042	0.93		Glycerophosphodiester phosphodiesterase activity	2	0.05	0.82
Drug metabolism	3	0.042	0.93		Transmembrane receptor protein tyrosine kinase activity	3	0.05	0.78
Systemic lupus erythematosus	3	0.073	0.91		Protein binding	47	0.051	0.75
					DNA binding	18	0.061	0.77
					Growth factor activity	4	0.062	0.74
					Protein dimerization activity	6	0.068	0.75
					Biocarta Pathway	Count	P-Value	Benjamini
					IL-2 Receptor Beta Chain in T cell Activation	4	0.016	0.6
					Kegg Pathway	Count	P-Value	Benjamini
					Pathways in cancer	9	0.0062	0.37
					Colorectal cancer	5	0.0064	0.21
					Cytokine-cytokine receptor interaction	7	0.018	0.36
					Toll-like receptor signaling pathway	4	0.055	0.64
