# Supplementary material for: Suppression of cancer stemness p21-regulating mRNA and microRNA signatures in recurrent ovarian cancer patient samples
Source: J Ovarian Res. 2012 Jan 19;5:2. doi: 10.1186/1757-2215-5-2 (PMC3285047; doi:10.1186/1757-2215-5-2)
Supplement: Additional file 3 — Microarray and functional relationship analysis of early differentiation response of mES cells. This file contains genelists of genes upregulated and downregulated by mES cells in response to differentiation stimulus. This file also contains results of analysis to identify functional relationships between these genes. [file 1757-2215-5-2-S3.XLS]

## Sheet: mES Genelist
Note: Several genes have no entry for 'Gene Symbol' or 'Gene Name' as they have not been characterised to date
554 Upregulated Genes						832 Downregulated genes
ProbeID	FC (diff/undiff)	p value	Gene_Symbol	Gene_Name		ProbeID	FC (diff/undiff)	p value	Gene_Symbol	Gene_Name
899101	232.714	0.00422531				695553	-68.9863	0.00350172	MP4	proline rich protein MP4
558963	116.089	0.0038473				924614	-49.2732	0.00177136	Pck1	phosphoenolpyruvate carboxykinase 1, cytosolic
516046	98.3595	0.00418559				639341	-38.3408	0.00292381	Fgfrl1	fibroblast growth factor receptor-like 1
442647	79.445	0.00455495				897779	-26.3912	0.00551144
561765	64.1919	0.00490953	H1foo	H1 histone family, member O, oocyte-specific		768653	-25.0128	0.00312057
642384	60.782	0.00401539	Mrgprh	MAS-related GPR, member H		417211	-24.5166	0.00871511
908383	59.6232	0.00509566	Mak10	MAK10 homolog, amino-acid N-acetyltransferase subunit, (S. cerevisiae)		635635	-20.5952	0.00168866	1700047E16Rik	RIKEN cDNA 1700047E16 gene
573794	57.8355	0.00520471	V1rd11	vomeronasal 1 receptor, D11		334000	-18.6863	0.0172152
649176	43.5875	0.00566228				637453	-15.9387	0.00210433	Olfr508	olfactory receptor 508
747888	41.1471	0.00582026	B230317F23Rik	RIKEN cDNA B230317F23 gene		589801	-15.6365	0.00213914	Eif5a2	eukaryotic translation initiation factor 5A2
654346	39.1823	0.00311235				635794	-14.5548	0.00399789	9130015A21Rik	RIKEN cDNA 9130015A21 gene
800930	37.6827	0.00523797	Gdpd3	glycerophosphodiester phosphodiesterase domain containing 3		510069	-12.3163	0.00199418
320125	35.2428	0.00363201				516139	-11.9515	0.000111842	Ccl5	chemokine (C-C motif) ligand 5
423801	33.9802	0.00441894				732899	-11.8902	2.3177e-05	Oasl2	2'-5' oligoadenylate synthetase-like 2
734607	32.298	0.0057272				461270	-11.0805	0.00592769
660393	32.2923	0.00106906	na	gene model 979, (NCBI)		839265	-11.0416	0.0064472	Tecta	tectorin alpha
764257	30.6121	0.00485224	Eif2c4	eukaryotic translation initiation factor 2C, 4		884563	-10.8514	0.00690777
653073	30.1439	0.00532376				455177	-10.6703	0.012182	Fancc	Fanconi anemia, complementation group C
458203	28.1841	0.00623519				883872	-10.446	0.00302109
398930	27.2302	0.00544656				402147	-9.93371	0.0270974	Pax9	paired box gene 9
513410	26.7507	0.00533486				446807	-9.72161	0.0044577	Usp18	ubiquitin specific protease 18
803795	23.999	0.0076951				433613	-9.58251	0.00185317
503883	23.9937	0.00468059				317785	-9.55933	0.0444922
581587	22.8641	0.00562544	Tll1	tolloid-like		332990	-9.46458	0.00910092
403411	22.3456	0.00517882				749109	-9.46239	0.00872457	Nrn1	neuritin 1
334568	22.1882	0.00643333				730110	-9.28318	0.000423154
378554	21.5952	0.00263519				914782	-9.18961	0.00161737	Trim30	tripartite motif protein 30
409186	20.968	0.00659459				788091	-9.08572	0.0162719	Tubb4	tubulin, beta 4
569358	20.1336	0.00443549	na	similar to Ig gamma-2a chain precursor - mouse (fragment)		642750	-8.97199	0.0038197
895768	16.7993	0.00670512	Olfr805	olfactory receptor 805		606452	-8.49574	0.00148005	AI467503	expressed sequence AI467503
725778	15.9246	0.00505253				907925	-8.33607	0.000324979	Iigp1	interferon inducible GTPase 1
583604	14.5147	0.00222085				870557	-8.27774	0.00680803	Kcng4	potassium voltage-gated channel, subfamily G, member 4
425390	13.9357	0.00469381				687357	-8.14673	1.62722e-05	Gpr30	G protein-coupled receptor 30
429016	13.8816	0.00534867				508221	-8.10959	0.00375432
526619	13.652	0.00607903				392370	-7.82591	0.000496364
780648	12.8623	0.00702481				850178	-7.80866	0.00505899
831914	12.7789	0.00986956	Mrgpra1	MAS-related GPR, member A1		837469	-7.72003	0.000887255	Mx2	myxovirus (influenza virus) resistance 2
585125	12.7759	0.00602244				584115	-7.60296	0.0243245
465651	12.68	0.00702261				871874	-7.58204	0.00718447
425026	12.6063	0.00649882				326533	-7.43358	0.000588209	Hcn1	hyperpolarization-activated, cyclic nucleotide-gated K+ 1
454820	12.108	0.0094757				397261	-7.36215	0.0167072	Clec1b	C-type lectin domain family 1, member b
567011	11.9239	0.00542889				703716	-7.29956	0.0258497	Gm1012	gene model 1012, (NCBI)
656417	11.7738	0.00687953				528270	-7.1221	0.00185547	Prrx1	paired related homeobox 1
457534	11.5424	0.00360474				600480	-7.11444	0.00311488
847307	11.0916	0.0204435	Ppargc1a	peroxisome proliferative activated receptor, gamma, coactivator 1 alpha		747669	-7.04971	0.000167671	Prelp	proline arginine-rich end leucine-rich repeat
584258	10.4588	0.00526892	2010013E14Rik	RIKEN cDNA 2010013E14 gene		788393	-6.93641	0.00492423
758607	9.9856	0.00277304				442062	-6.85127	0.00025971	D12Ertd647e	DNA segment, Chr 12, ERATO Doi 647, expressed
710499	9.36324	0.0086959	5330432B20Rik	RIKEN cDNA 5330432B20 gene		420519	-6.73039	0.000760981
431994	9.21066	0.0101837	Lrrc25	leucine rich repeat containing 25		364848	-6.58096	0.00362042
768604	9.12031	0.000564367	Trim7	tripartite motif protein 7		347591	-6.5386	0.0035953	Cyt1	cytokine like 1
602461	9.08062	0.00769726				911378	-6.50939	0.00217872
492124	8.98824	0.0114531				784432	-6.41544	0.0116386	Klrb1a	killer cell lectin-like receptor subfamily B member 1A
900065	8.97144	0.00650594				734087	-6.25243	0.00466889
857646	8.91314	0.00558986				395594	-6.21167	0.000459897	Stc1	stanniocalcin 1
720881	8.88684	0.00441825	4930544O15Rik	RIKEN cDNA 4930544O15 gene		557905	-6.20001	0.00572994
849925	8.72733	0.00198669				930739	-6.13227	0.00789749	C1r	complement component 1, r subcomponent
360253	8.65306	0.00672117	C130079G13Rik	RIKEN cDNA C130079G13 gene		438150	-6.09235	0.00386952
783482	8.29539	0.00524615	Cd83	CD83 antigen		436497	-6.08519	0.00906731
371033	8.25975	0.00445552	Slfn1	schlafen 1		605866	-6.07154	0.0225378
658374	8.00645	0.00277641	Lemd1	LEM domain containing 1		562343	-6.03246	0.000130711
711962	7.91628	0.00574033				924562	-5.97154	0.0396773	Oasl1	2'-5' oligoadenylate synthetase-like 1
781302	7.82804	0.00920592				615794	-5.97043	0.000189624	Mmp3	matrix metalloproteinase 3
352493	7.61329	0.00708465				918575	-5.96858	0.000912214	Cpa1	carboxypeptidase A1
543293	7.57185	0.00839395	Olfr1033	olfactory receptor 1033		908253	-5.90787	4.60655e-05	Col3a1	procollagen, type III, alpha 1
897729	7.38434	0.00495092	Hist1h2ab	histone 1, H2ab		558496	-5.89357	0.00936973
908030	7.23786	0.00055831	Bcl11b	B-cell leukemia/lymphoma 11B		567727	-5.85851	0.010531	Ogn	osteoglycin
375804	6.916	0.0119875				841631	-5.84824	0.0100612
366343	6.87771	0.00671818				419016	-5.84658	0.000579666	Casp11	caspase 11, apoptosis-related cysteine protease
561950	6.59809	0.0110024	B230220N19Rik	RIKEN cDNA B230220N19 gene		415592	-5.74982	0.0298325	3300005D01Rik	RIKEN cDNA 3300005D01 gene
386166	6.4314	0.0104177	Irf4	interferon regulatory factor 4		931795	-5.73558	0.000107416	Mgst2	microsomal glutathione S-transferase 2
780677	6.40734	9.74283e-05	E330034G19Rik	RIKEN cDNA E330034G19 gene		673664	-5.71872	0.00188058	Plscr2	phospholipid scramblase 2
910246	6.37791	0.00429881				921351	-5.71175	0.000676601	Slpi	secretory leukocyte protease inhibitor
381011	6.30815	0.0145447	Pramel1	preferentially expressed antigen in melanoma-like 1		700456	-5.67247	0.0426922	Cspg4	chondroitin sulfate proteoglycan 4
763359	6.17495	0.00874284				610341	-5.65307	0.00103667	Mglap	matrix gamma-carboxyglutamate (gla) protein
370884	6.16853	0.00763421	Olfr1106	olfactory receptor 1106		855460	-5.5446	0.00526234	Tbx18	T-box18
828686	6.15172	0.000680237				446793	-5.51281	7.26874e-05	Ctso	cathepsin O
889776	6.09288	0.0116909	Acas2l	acetyl-Coenzyme A synthetase 2 (AMP forming)-like		549284	-5.49429	0.000188505	Aqp1	aquaporin 1
595490	6.05259	0.00748684	Ppp3cc	protein phosphatase 3, catalytic subunit, gamma isoform		828621	-5.49197	0.0012696	Ifi202b	interferon activated gene 202B
530983	6.01506	0.00416581	Avil	advillin		392514	-5.49053	0.0019367	Foxc2	forkhead box C2
912538	5.80521	0.00658478	1700029G01Rik	RIKEN cDNA 1700029G01 gene		648980	-5.48617	0.000386807
591787	5.73363	0.0044607	Epha1	Eph receptor A1		429472	-5.4655	0.00226202
833252	5.67312	0.00024399	Sema4d	sema domain, immunoglobulin domain (Ig), transmembrane domain (TM) and short cytoplasmic domain, (semaphorin) 4D		805243	-5.40966	0.0032917
321286	5.6424	0.0122048				332950	-5.37979	0.00165008	Ptx3	pentaxin related gene
881859	5.63718	0.000455703	Kcnj3	potassium inwardly-rectifying channel, subfamily J, member 3		627974	-5.3646	0.000384894	Abca8b	ATP-binding cassette, sub-family A (ABC1), member 8b
627103	5.53276	0.000337798				562349	-5.32243	7.66066e-05
594766	5.47877	0.00912863	Gpr173	G-protein coupled receptor 173		827149	-5.32021	0.00166338	Mab21l1	mab-21-like 1 (C. elegans)
431328	5.45441	0.0049262				530489	-5.25111	0.000194779
437575	5.45407	0.000433443				401142	-5.23715	0.00181642	4833427G06Rik	RIKEN cDNA 4833427G06 gene
642469	5.35112	0.00337356				629949	-5.19587	0.000790823	Syt8	synaptotagmin 8
772538	5.29113	0.00113492	Actc1	actin, alpha, cardiac		473358	-5.14811	0.00539123
399339	5.19644	0.000347681				923810	-5.13108	9.45017e-06	Col6a1	procollagen, type VI, alpha 1
558201	5.18297	4.65868e-05				429729	-5.09039	3.33486e-05
370481	5.09829	0.00103175				871589	-5.05614	0.00103395
871506	5.09324	0.00529136	Gne	glucosamine		388713	-5.05511	0.00887989	Dach1	dachshund 1 (Drosophila)
732125	4.96221	0.0257525	Pcsk2	proprotein convertase subtilisin/kexin type 2		705206	-5.05375	0.00232006
354426	4.90334	0.0017284	Helt	Hey-like transcription factor (zebrafish)		343697	-5.05307	0.00043922	Tm4sf1	transmembrane 4 superfamily member 1
435670	4.88373	0.00232062	Gpr132	G protein-coupled receptor 132		927108	-5.04347	0.00029508
920673	4.80002	0.00700721	Tnfrsf5	tumor necrosis factor receptor superfamily, member 5		378046	-5.01579	0.000137757	Col6a3	procollagen, type VI, alpha 3
611231	4.7961	0.00607694				795919	-5.0017	3.99787e-05
870866	4.69377	0.0100966	B230217C06Rik	RIKEN cDNA B230217C06 gene		350159	-5.00164	0.0340281	Atp5k	ATP synthase, H+ transporting, mitochondrial F1F0 complex, subunit e
492366	4.69103	0.00504785	Il1r1	interleukin 1 receptor, type I		424094	-4.98832	0.00418262	Kcnk2	potassium channel, subfamily K, member 2
347532	4.67739	0.0117341	Olfr855	olfactory receptor 855		628688	-4.9883	0.00958771
321657	4.61769	0.013552				597545	-4.94685	0.00252169
795418	4.61418	0.00537744	Adm2	adrenomedullin 2		363407	-4.93026	0.00134569
686365	4.53322	0.0177214	Wdr35	WD repeat domain 35		602722	-4.92959	0.00373903	LOC271697	similar to amyotrophic lateral sclerosis 2 (juvenile) chromosome region, candidate 7
460173	4.52706	0.00883205	Glra1	glycine receptor, alpha 1 subunit		303817	-4.89072	0.00516217	Rnf26	ring finger protein 26
333009	4.52169	0.00842819				914024	-4.87566	0.000350909
889858	4.45531	0.00125277				826476	-4.87224	0.00565016	Pdgfra	platelet derived growth factor receptor, alpha polypeptide
704303	4.43826	1.916e-05	Neurod1	neurogenic differentiation 1		768269	-4.86919	0.00950613
742791	4.43158	0.0126939				429443	-4.81598	0.00397022	Slc41a2	solute carrier family 41, member 2
407475	4.42327	0.0452045	Hoxa13	homeo box A13		586618	-4.8123	0.000539242	Igfbp6	insulin-like growth factor binding protein 6
319931	4.41619	2.89557e-05	Mal2	mal, T-cell differentiation protein 2		311659	-4.80692	0.00142066
305846	4.39713	0.00063702				369071	-4.79617	0.0150356	H2-Q5	histocompatibility 2, Q region locus 5
847521	4.39635	0.0120249	Itlna	intelectin a		598202	-4.7912	0.03667	Rilp	Rab interacting lysosomal protein
823613	4.36109	0.0333205	Kif1a	kinesin family member 1A		920493	-4.78616	3.29175e-05	Col16a1	procollagen, type XVI, alpha 1
468646	4.32353	0.00647487	Ptprf	protein tyrosine phosphatase, receptor type, F		309034	-4.76181	6.69005e-05	AI836003	expressed sequence AI836003
493170	4.29222	0.000964763	Egr4	early growth response 4		379058	-4.73918	0.000305094	Bnc1	basonuclin 1
705683	4.28995	0.000145065	2810458H16Rik	RIKEN cDNA 2810458H16 gene		905599	-4.7378	7.42493e-05	1810009M01Rik	RIKEN cDNA 1810009M01 gene
385376	4.2874	0.0076866	Sfrs8	splicing factor, arginine/serine-rich 8		422250	-4.73492	3.63365e-06
352178	4.18351	0.0181516	Lalba	lactalbumin, alpha		830078	-4.73477	0.00164374	Zbp1	Z-DNA binding protein 1
386236	4.17827	4.32749e-06	Sh3gl2	SH3-domain GRB2-like 2		366836	-4.72576	0.024242
339024	4.17057	0.000975857	Marveld3	MARVEL (membrane-associating) domain containing 3		585230	-4.72332	0.000200773	Efemp1	epidermal growth factor-containing fibulin-like extracellular matrix protein 1
897222	4.14848	0.00421924	LOC382686	similar to RIKEN cDNA 6030426L16		314636	-4.71579	0.0113214	Sdpr	serum deprivation response
863510	4.13478	0.00733627	Tcfap2e	transcription factor AP-2, epsilon		607896	-4.70881	0.00211332	Ifit1	interferon-induced protein with tetratricopeptide repeats 1
878746	4.13299	0.00267684				824919	-4.69905	0.00273111	9330196J05Rik	RIKEN cDNA 9330196J05 gene
404108	4.07795	0.00256977	Gm784	gene model 784, (NCBI)		580280	-4.68016	0.00250501
901584	4.07117	0.0156113				490909	-4.6764	0.00212097
689339	3.92576	0.00793317				928610	-4.67241	1.87858e-05
396359	3.91652	0.0022995	D830007E07Rik	RIKEN cDNA D830007E07 gene		915023	-4.66331	0.00261245	Tnc	tenascin C
436393	3.90553	0.0163605	Ofcc1	orofacial cleft 1 candidate 1		657627	-4.63953	3.57224e-05
594302	3.88609	0.00246847	na	similar to Protein C14orf115		434888	-4.6206	1.35139e-06	Icam5	intercellular adhesion molecule 5, telencephalin
501936	3.87431	0.0291506	Inpp5b	inositol polyphosphate-5-phosphatase B		430674	-4.59431	0.00164276	Klra20	killer cell lectin-like receptor subfamily A, member 20
678570	3.8636	0.00176889	Grm6	glutamate receptor, metabotropic 6		715797	-4.56405	0.00187402	Gucy2g	guanylate cyclase 2g
853192	3.8342	0.000716115	5830467P10Rik	RIKEN cDNA 5830467P10 gene		915817	-4.56187	0.00468274	Emp1	epithelial membrane protein 1
565024	3.79099	0.014992	Adrb2	adrenergic receptor, beta 2		580381	-4.50933	0.0294622	1110007F12Rik	RIKEN cDNA 1110007F12 gene
578931	3.76703	0.0411611	Olfr1411	olfactory receptor 1411		916978	-4.50488	0.00712998
742597	3.75664	0.000949113				749045	-4.5037	0.000623614
861162	3.75419	0.00164524	Wnt8a	wingless-related MMTV integration site 8A		928140	-4.48872	0.00703072	Snca	synuclein, alpha
521434	3.74126	0.00990383				876297	-4.47933	0.0011398	D9Ucla1	DNA segment, Chr 9, University of California at Los Angeles 1
474876	3.7329	0.012189	A930038C07Rik	RIKEN cDNA A930038C07 gene		630180	-4.47697	0.0203031	9130206I24Rik	RIKEN cDNA 9130206I24 gene
339780	3.72764	0.00495715				707425	-4.47557	0.0334819
322913	3.72434	0.00283423				661148	-4.46798	2.01589e-05	Msln	mesothelin
866961	3.72305	0.00571485	5330439J01Rik	RIKEN cDNA 5330439J01 gene		377864	-4.44851	0.00714359	Ifitm6	interferon induced transmembrane protein 6
504713	3.71486	0.0150203	Inpp5d	inositol polyphosphate-5-phosphatase D		862756	-4.39066	0.000501745	7530404M11Rik	RIKEN cDNA 7530404M11 gene
494005	3.66717	0.00167842	Cubn	cubilin (intrinsic factor-cobalamin receptor)		766009	-4.38698	0.000147411	LOC105892	LY antigen-like
662059	3.66385	0.00505579				468180	-4.38662	0.0014471	Cst6	cystatin E/M
508945	3.66151	0.00317583	Perp	PERP, TP53 apoptosis effector		428531	-4.38397	8.49134e-05	Ddr2	discoidin domain receptor family, member 2
795870	3.65279	0.00737417	na	gene model 761, (NCBI)		464971	-4.38282	0.00403341	Dlx1	distal-less homeobox 1
451889	3.63914	0.0282477				742149	-4.38126	0.0116136
891450	3.6168	0.00451869	3110056O03Rik	RIKEN cDNA 3110056O03 gene		488138	-4.38085	0.00193644	Sgcd	sarcoglycan, delta (dystrophin-associated glycoprotein)
438225	3.61396	0.00598491				742535	-4.36552	0.00183352	Ifi204	interferon activated gene 204
718882	3.59637	0.00622282				585421	-4.36093	0.000249291
435922	3.56836	0.0174689	Edar	ectodysplasin-A receptor		621987	-4.35267	0.0206562	Rassf4	Ras association (RalGDS/AF-6) domain family 4
482864	3.56405	0.0133076				313421	-4.35115	3.1895e-05	BC049816	cDNA sequence BC049816
803791	3.56397	0.0412537	Ocln	occludin		850619	-4.34528	0.000241035	Axl	AXL receptor tyrosine kinase
577592	3.5603	0.00588095	Dll1	delta-like 1 (Drosophila)		564650	-4.32875	0.0106413	Lgals3bp	lectin, galactoside-binding, soluble, 3 binding protein
575339	3.5441	0.00147756	Ltb4r1	leukotriene B4 receptor 1		797753	-4.30642	0.00762501
558068	3.52471	0.000483535	1110030H18Rik	RIKEN cDNA 1110030H18 gene		320467	-4.30211	0.00773116	Fgf7	fibroblast growth factor 7
713476	3.51311	0.0345169				552863	-4.29853	0.00693426
561963	3.50493	0.0141243	Spnb1	spectrin beta 1		924002	-4.29648	0.000563871
861007	3.50054	0.0296071	C130010K08Rik	RIKEN cDNA C130010K08 gene		930152	-4.2962	0.000668032	Cxcl10	chemokine (C-X-C motif) ligand 10
889811	3.46298	0.00483791	Slc26a6	solute carrier family 26, member 6		464719	-4.26735	0.00233465
358837	3.45452	0.0258071	Irs4	insulin receptor substrate 4		618976	-4.26595	6.5984e-05	Fkbp7	FK506 binding protein 7
671858	3.4516	2.6846e-05	Dnmt3b	DNA methyltransferase 3B		326806	-4.23649	0.0482877
858552	3.44103	0.0184768	Padi3	peptidyl arginine deiminase, type III		906238	-4.21578	0.000724798	S100a4	S100 calcium binding protein A4
344408	3.4163	0.00551864				466641	-4.21346	0.00243346	Tnni3	troponin I, cardiac
391910	3.41316	0.00915027				920823	-4.20811	0.00115016	Arhgap24	Rho GTPase activating protein 24
573773	3.41292	0.0211257	A930006J02Rik	RIKEN cDNA A930006J02 gene		863193	-4.18582	0.00187332	Gsto2	glutathione S-transferase omega 2
428343	3.404	0.00881926				528710	-4.17713	0.00260562	Sh2d1b	SH2 domain protein 1B
512074	3.39851	0.0233464	AV071179	expressed sequence AV071179		409948	-4.17064	0.000219004	Dcn	decorin
674968	3.39265	0.0475471	2310016N21Rik	RIKEN cDNA 2310016N21 gene		630245	-4.16469	0.0261355	Fhl2	four and a half LIM domains 2
868502	3.36852	0.0162017	5730410I19Rik	RIKEN cDNA 5730410I19 gene		500153	-4.1632	0.0127119	V1rh1	vomeronasal 1 receptor, H1
775127	3.36508	0.0251509				738350	-4.16095	0.0204681	Lbh	limb-bud and heart
916274	3.36162	7.66494e-05	Acta1	actin, alpha 1, skeletal muscle		483610	-4.16054	0.00715694	Stard13	serologically defined colon cancer antigen 13
872960	3.35466	2.18205e-05	2900011O08Rik	RIKEN cDNA 2900011O08 gene		328953	-4.15396	0.00980052
790268	3.34563	0.00198709	Rxrg	retinoid X receptor gamma		911976	-4.15152	0.000598051	Ccl9	chemokine (C-C motif) ligand 9
913782	3.34233	0.00265036	A330019N05Rik	RIKEN cDNA A330019N05 gene		839811	-4.14058	0.00170975	Ecm1	extracellular matrix protein 1
658968	3.32967	0.0048667	Aadat	aminoadipate aminotransferase		915752	-4.13022	0.0104597	Areg	amphiregulin
572633	3.31669	0.0153241				915324	-4.1199	0.00104043	Anxa1	annexin A1
322891	3.3015	0.00242062	Jph4	junctophilin 4		394932	-4.11629	0.00183123	Osbpl6	oxysterol binding protein-like 6
385793	3.28915	0.0279891				409840	-4.09916	0.0186568
486910	3.26187	0.00938224	D17Ertd488e	DNA segment, Chr 17, ERATO Doi 488, expressed		768070	-4.09843	0.00606916	Irx1	Iroquois related homeobox 1 (Drosophila)
806655	3.24748	0.00508937	Clcn5	chloride channel 5		921015	-4.09057	0.00383427
359538	3.22214	0.0100127				928178	-4.06794	0.00161239	Dlk1	delta-like 1 homolog (Drosophila)
846481	3.19543	0.000765503	4432412L15Rik	RIKEN cDNA 4432412L15 gene		494196	-4.06758	0.000109693	Dcamkl1	double cortin and calcium/calmodulin-dependent protein kinase-like 1
397030	3.17793	0.00379101	4933424A10Rik	RIKEN cDNA 4933424A10 gene		507566	-4.06246	0.000964765
471320	3.1652	0.00663369				807687	-4.06213	0.000996375
587265	3.16419	0.00938854	Kcnh2	potassium voltage-gated channel, subfamily H (eag-related), member 2		672611	-4.06212	0.000129223	Osr1	odd-skipped related 1 (Drosophila)
746252	3.1588	0.00278476	Rab19	RAB19, member RAS oncogene family		764190	-4.01028	0.000534962	LOC238568	similar to Serpinb6c protein
880942	3.14984	0.00832073	Trf	transferrin		405120	-4.00686	0.00174036	Gbp4	guanylate nucleotide binding protein 4
848401	3.13829	0.00335098	2810459M11Rik	RIKEN cDNA 2810459M11 gene		592365	-4.00371	0.000355118
447240	3.13678	0.0020408	Arid5b	AT rich interactive domain 5B (Mrf1 like)		922230	-3.99468	0.011902	Sox9	SRY-box containing gene 9
369046	3.1212	0.00665093	Ankrd6	ankyrin repeat domain 6		932742	-3.98116	0.000109344	Cxcl12	chemokine (C-X-C motif) ligand 12
476424	3.12099	0.0322605				403724	-3.97779	0.0187184
523945	3.11299	0.0469261				336681	-3.97564	0.000240441	Tdrd7	tudor domain containing 7
463464	3.09731	0.00249382				889958	-3.9662	0.00318645	Prkg2	protein kinase, cGMP-dependent, type II
667747	3.0864	0.0207262				779125	-3.96076	0.00706744	Hbegf	heparin-binding EGF-like growth factor
334779	3.05329	0.00268187	Faim2	Fas apoptotic inhibitory molecule 2		377777	-3.95826	0.00816144
854266	3.02905	0.0228669	Sec24b	SEC24 related gene family, member B (S. cerevisiae)		403505	-3.94843	0.00400511
354727	3.02532	0.0092564	Pnma3	paraneoplastic antigen MA3		725464	-3.94097	7.73195e-05	Sema7a	sema domain, immunoglobulin domain (Ig), and GPI membrane anchor, (semaphorin) 7A
371892	3.02254	0.000393524				804608	-3.94042	0.00358601	Ifi1	interferon inducible protein 1
310840	3.02197	0.00600715	1700020B09Rik	RIKEN cDNA 1700020B09 gene		917291	-3.93764	0.0025734	H2-D1	histocompatibility 2, D region locus 1
655738	3.01144	0.00026837	Nope	neighbor of Punc E11		655925	-3.92552	0.0169076	Baalc	brain and acute leukemia, cytoplasmic
521831	2.99344	0.0113969				359259	-3.92482	0.00884336
876633	2.99328	0.0168727	Ctnnd2	catenin (cadherin associated protein), delta 2		772332	-3.90589	0.00792947	Negr1	neuronal growth regulator 1
906092	2.9903	0.000306487	1810017F10Rik	RIKEN cDNA 1810017F10 gene		303983	-3.8973	0.000254321	1700056E22Rik	RIKEN cDNA 1700056E22 gene
420073	2.98274	0.00591902	Lrdd	leucine-rich and death domain containing		525670	-3.88816	5.53479e-05	Mmp1a	matrix metalloproteinase 1a (interstitial collagenase)
793478	2.97148	0.0189711	Eif4ebp2	eukaryotic translation initiation factor 4E binding protein 2		322325	-3.8847	0.000520299	Ltbp3	latent transforming growth factor beta binding protein 3
513596	2.95896	0.00509325	Sctr	secretin receptor		926361	-3.8765	0.000826642	Prkcdbp	protein kinase C, delta binding protein
879393	2.95843	0.0014651				595689	-3.8763	5.41344e-05
865694	2.94959	0.0458783	Rrm1	ribonucleotide reductase M1		746143	-3.8668	0.00776584	Postn	periostin, osteoblast specific factor
887548	2.93423	0.00647391	Gucy1a2	guanylate cyclase 1, soluble, alpha 2		409343	-3.83048	0.0420728
402859	2.93034	0.021319				541215	-3.81905	0.00230426	Foxg1	forkhead box G1
661161	2.91769	0.0139473	T	brachyury		742562	-3.79008	0.021325
448669	2.89212	0.0057343				390970	-3.78555	0.00178056
928957	2.88992	0.0460768	Tac2	tachykinin 2		864480	-3.76043	0.00105934
574811	2.88361	0.017815	Pomt2	protein-O-mannosyltransferase 2		508218	-3.75359	0.0113117	Foxf2	forkhead box F2
529176	2.88344	0.0405801	Gatm	glycine amidinotransferase (L-arginine:glycine amidinotransferase)		354902	-3.72436	0.00681512	Il18	interleukin 18
323705	2.87334	0.00367816				729496	-3.71579	0.0172834
576981	2.87144	0.00355868	Mbtd1	mbt domain containing 1		743990	-3.71039	0.00575414	4933405A16Rik	RIKEN cDNA 4933405A16 gene
445742	2.86429	0.000268393				349030	-3.70212	0.000201586	Col1a2	procollagen, type I, alpha 2
745615	2.86145	0.00751068	Gpx3	glutathione peroxidase 3		577209	-3.69948	0.000214133	Sema3a	sema domain, immunoglobulin domain (Ig), short basic domain, secreted, (semaphorin) 3A
916253	2.85897	0.0137318	Sepw1	selenoprotein W, muscle 1		353467	-3.68536	0.00177643
708384	2.85253	0.049498	Chdh	choline dehydrogenase		531301	-3.6848	0.000240539
759955	2.84555	0.0401749	Trh	thyrotropin releasing hormone		726879	-3.67205	0.0186313
907985	2.84301	0.00911648	Ovol1	OVO homolog-like 1 (Drosophila)		520849	-3.66226	5.60246e-05
663943	2.83117	4.59293e-05	Cmya4	cardiomyopathy associated 4		641975	-3.6431	0.000357067	Iigp2	interferon inducible GTPase 2
831665	2.82308	0.0040262	Zfp339	zinc finger protein 339		927321	-3.64244	7.51045e-05	Serpinb9	serine (or cysteine) proteinase inhibitor, clade B, member 9
302827	2.82022	0.0244191	Fto	fatso		932445	-3.64226	0.000253908	S100a6	S100 calcium binding protein A6 (calcyclin)
705312	2.8137	0.0380993	Hoxb13	homeo box B13		678170	-3.63318	0.0314424	LOC331392	similar to Nucleolar phosphoprotein p130 (Nucleolar 130 kDa protein) (140 kDa nucleolar phosphoprotein) (Nopp140) (Nucleolar and coiled-body phosphoprotein 1)
874983	2.81232	0.00683217				600700	-3.63302	0.000250033
647686	2.8049	0.00734581	Wdr51a	WD repeat domain 51A		746825	-3.62588	0.000799855	Oas1h	2'-5' oligoadenylate synthetase 1H
729220	2.80218	0.0147746				791712	-3.61711	0.00189942	Emp3	epithelial membrane protein 3
438084	2.80168	0.0066407	Stx3	syntaxin 3		437275	-3.61522	0.0141862	Islr	immunoglobulin superfamily containing leucine-rich repeat
455721	2.79947	0.0379574	Myb	myeloblastosis oncogene		926079	-3.61177	0.000265184	Fer1l3	fer-1-like 3, myoferlin (C. elegans)
324309	2.79754	0.0235206	Parn	poly(A)-specific ribonuclease (deadenylation nuclease)		483231	-3.6115	0.0019609
835470	2.79513	0.0101091				927124	-3.60318	0.00650937	Ank	progressive ankylosis
535347	2.77869	0.0361535	Tcf12	transcription factor 12		651207	-3.59981	5.42241e-05	Nnmt	nicotinamide N-methyltransferase
510201	2.77592	0.000319876	Ap1m2	adaptor protein complex AP-1, mu 2 subunit		335383	-3.59865	0.000983751
606776	2.77114	0.000307966	6430702L21Rik	RIKEN cDNA 6430702L21 gene		917511	-3.59579	0.0060621	Lox	lysyl oxidase
723638	2.76605	0.00346866	Ssbp2	single-stranded DNA binding protein 2		529972	-3.58685	0.00253321
913994	2.76068	0.00513984	BC003277	cDNA sequence BC003277		906181	-3.58316	0.000434703	Anxa2	annexin A2
390796	2.75849	0.0335097	Slc16a1	solute carrier family 16 (monocarboxylic acid transporters), member 1		907248	-3.57341	0.00536275
579707	2.75328	0.00483403	Mbnl3	muscleblind-like 3 (Drosophila)		905968	-3.57068	0.0012183	Loxl1	lysyl oxidase-like 1
787475	2.75236	0.0203817				435251	-3.55413	0.0017633	Fzd1	frizzled homolog 1 (Drosophila)
789556	2.75214	0.00541591				588490	-3.55376	0.00922039	Slc22a4	solute carrier family 22 (organic cation transporter), member 4
791865	2.74024	0.00085708	Hist1h3f	histone 1, H3f		545443	-3.54411	0.000456918	BC035537	cDNA sequence BC035537
541505	2.72882	0.00882378	1700066M21Rik	RIKEN cDNA 1700066M21 gene		345690	-3.53664	0.0136341	Irf7	interferon regulatory factor 7
477932	2.72807	0.00365159	Taf7l	TAF7-like RNA polymerase II, TATA box binding protein (TBP)-associated factor		596539	-3.53401	0.0241381
927937	2.71923	0.000222523	Cldn6	claudin 6		555944	-3.53106	0.00659482	Aebp1	AE binding protein 1
747095	2.71438	0.0217704				411684	-3.52974	0.0415259	Pcdh7	protocadherin 7
865691	2.71043	0.0308848	Rims3	regulating synaptic membrane exocytosis 3		612867	-3.52537	0.0490572	Gimap4	GTPase, IMAP family member 4
485721	2.70866	0.00271454				353876	-3.52303	0.0295148	Glrp1	glutamine repeat protein 1
762861	2.70742	0.00651267	Phf8	PHD finger protein 8		542062	-3.52154	0.0299195	Isg20	interferon-stimulated protein
821717	2.70271	0.00142535	Tro	trophinin		812797	-3.5198	0.00755231
747697	2.69576	0.00211332	D6Ertd253e	DNA segment, Chr 6, ERATO Doi 253, expressed		331009	-3.51716	0.0421809
325841	2.69403	0.0141904				762219	-3.51319	0.0125595
611279	2.69127	0.047674	Tceal5	transcription elongation factor A (SII)-like 5		389788	-3.51023	0.00324955
497465	2.69042	0.0168098				546595	-3.50705	0.00424622
501695	2.68805	0.0223742	A930027H06Rik	RIKEN cDNA A930027H06 gene		540535	-3.50286	0.0261438
791213	2.68574	0.000748764	E130115E03Rik	RIKEN cDNA E130115E03 gene		580292	-3.50044	0.00145743	9230117N10Rik	RIKEN cDNA 9230117N10 gene
705706	2.6771	0.000542049	Syt11	synaptotagmin 11		922922	-3.48476	0.00215037	Sparcl1	SPARC-like 1 (mast9, hevin)
562819	2.67002	0.0177588				905957	-3.48186	0.00494951	Cd34	CD34 antigen
764631	2.66018	0.00314672				316945	-3.47981	0.000504127	A730041O15Rik	RIKEN cDNA A730041O15 gene
883834	2.65776	0.00418141	Npr3	natriuretic peptide receptor 3		639960	-3.47071	0.0457455
660168	2.65594	0.0145888				721190	-3.46594	0.00273223	Nrp1	neuropilin 1
350419	2.65454	0.00242446	Smarca1	SWI/SNF related, matrix associated, actin dependent regulator of chromatin, subfamily a, member 1		930172	-3.46515	0.00123696	Twist2	twist homolog 2 (Drosophila)
921885	2.64989	0.0339459				908795	-3.45394	0.000360852	Timp2	tissue inhibitor of metalloproteinase 2
829592	2.64622	0.000581708	Alox15	arachidonate 15-lipoxygenase		356107	-3.44704	0.0153151	Mmp10	matrix metalloproteinase 10
552786	2.64171	0.00515576	Trp73	transformation related protein 73		672891	-3.44379	0.00179257	Nr2f1	nuclear receptor subfamily 2, group F, member 1
421048	2.63561	0.0455963	Plekhh1	pleckstrin homology domain containing, family H (with MyTH4 domain) member 1		320172	-3.44012	0.000398959
925634	2.63035	0.0414697	Syt3	synaptotagmin 3		622545	-3.43396	0.033808	E030012M19Rik	RIKEN cDNA E030012M19 gene
735691	2.62032	0.04863	AI452372	expressed sequence AI452372		536919	-3.4318	0.00773082	Slc9a4	solute carrier family 9 (sodium/hydrogen exchanger), member 4
781667	2.61931	0.00842976	2810055G20Rik	RIKEN cDNA 2810055G20 gene		446335	-3.42131	0.00624238	Il13ra1	interleukin 13 receptor, alpha 1
689095	2.61922	0.00773947				330489	-3.41725	0.000321494
854794	2.61912	0.0149789				774463	-3.4126	0.00424157	Wisp1	WNT1 inducible signaling pathway protein 1
378400	2.61278	0.0132637	Proc	protein C		698085	-3.39567	0.0027952	na	hypothetical LOC381739
484051	2.61142	0.0181178				915372	-3.3939	0.0460751	Hlx1	H2.0-like homeo box 1 (Drosophila)
826071	2.60989	0.00182963	Ppp1r1a	protein phosphatase 1, regulatory (inhibitor) subunit 1A		881785	-3.38873	0.0154044	na	similar to PHD finger protein 11
649706	2.60749	0.00528351	Ppm1h	protein phosphatase 1H (PP2C domain containing)		313028	-3.3848	4.57196e-05	Hmga2	high mobility group AT-hook 2
440438	2.60234	0.043475	2810410C14Rik	RIKEN cDNA 2810410C14 gene		528156	-3.37696	5.9308e-05	D11Ertd759e	DNA segment, Chr 11, ERATO Doi 759, expressed
702359	2.59359	0.0196941	Gabpb2	GA repeat binding protein, beta 2		481439	-3.37299	0.00358366	Nfia	nuclear factor I/A
756314	2.59038	0.00229061	Hira	histone cell cycle regulation defective homolog A (S. cerevisiae)		930248	-3.36581	0.00612381	Trim47	tripartite motif protein 47
908631	2.58544	0.00984262	Tmem35	transmembrane protein 35		819158	-3.35518	0.00794291	Lgals9	lectin, galactose binding, soluble 9
930772	2.58264	0.00120304	Slc16a13	solute carrier family 16 (monocarboxylic acid transporters), member 13		335731	-3.35129	0.0194584
304720	2.58203	0.00226492				533911	-3.35057	0.000147399	Nfix	nuclear factor I/X
571247	2.57653	0.0344348				398259	-3.34001	0.00420214	Gria1	glutamate receptor, ionotropic, AMPA1 (alpha 1)
376972	2.56949	0.036265				427293	-3.33337	0.0178226	Inhba	inhibin beta-A
557227	2.56687	0.0149925	Dnahc11	dynein, axonemal, heavy chain 11		659648	-3.32361	0.00857328	D11Lgp2e	DNA segment, Chr 11, Lothar Hennighausen 2, expressed
775053	2.56398	0.00581048				689176	-3.31102	0.00362686
411271	2.56185	0.0272977				750862	-3.29606	0.000344004	Ropn1l	ropporin 1-like
931354	2.54229	0.00437359	Sgk2	serum/glucocorticoid regulated kinase 2		907246	-3.26797	0.00202256	Hprt1	hypoxanthine guanine phosphoribosyl transferase 1
563008	2.54029	0.00205669	Slc38a1	solute carrier family 38, member 1		460369	-3.26719	0.000779924	Ly6c	lymphocyte antigen 6 complex, locus C
553600	2.53535	0.00311956				392344	-3.26311	1.32383e-05
532400	2.52716	0.0499921	Cp	ceruloplasmin		853873	-3.26234	0.00446059
829714	2.5268	0.0192857				302886	-3.25122	0.00605081	Colec12	collectin sub-family member 12
902058	2.5263	0.0453804	Ifna5	interferon alpha family, gene 5		559336	-3.25035	0.00860116
434946	2.52446	0.0342014				898210	-3.24739	0.001707	G1p2	interferon, alpha-inducible protein
381109	2.52285	0.00669079	Sfrp4	secreted frizzled-related sequence protein 4		726230	-3.23955	0.00453148	Gpr126	G protein-coupled receptor 126
673998	2.51882	0.0177915	1110032F04Rik	RIKEN cDNA 1110032F04 gene		337290	-3.23644	0.00242331	2310016C16Rik	RIKEN cDNA 2310016C16 gene
803274	2.51691	0.0120358	Sox1	SRY-box containing gene 1		907844	-3.22754	0.00124653	Ccl2	chemokine (C-C motif) ligand 2
908373	2.51594	0.00100176	Fgf8	fibroblast growth factor 8		654436	-3.22486	0.016975
756793	2.5158	0.0457945	Meox1	mesenchyme homeobox 1		913432	-3.22432	0.00335978
420862	2.51434	0.0218085	Olig3	oligodendrocyte transcription factor 3		916662	-3.21968	0.00168062	Col5a2	procollagen, type V, alpha 2
634168	2.50653	0.00841751				613716	-3.21687	0.000640611
299366	2.49872	0.00667353	Cacna2d1	calcium channel, voltage-dependent, alpha2/delta subunit 1		835161	-3.2157	0.00365156	Cd37	CD37 antigen
383775	2.49858	0.00704682	4921507P07Rik	RIKEN cDNA 4921507P07 gene		916686	-3.20251	0.0111742
468759	2.49555	0.00191629				605546	-3.20234	0.00872339	Rem1	rad and gem related GTP binding protein 1
587068	2.48146	0.0205046	Zfp574	zinc finger protein 574		532669	-3.20188	0.000573389
400304	2.46984	0.00726022	Snapc4	small nuclear RNA activating complex, polypeptide 4		894914	-3.19439	0.000522	Cd63	Cd63 antigen
299329	2.46704	0.0227908				713976	-3.17911	4.93081e-05	Gpr124	G protein-coupled receptor 124
789793	2.46563	0.00338422				919476	-3.17489	0.0156714	Col6a2	procollagen, type VI, alpha 2
752101	2.46444	0.0144783	Tyro3	TYRO3 protein tyrosine kinase 3		744643	-3.16991	0.0329169	Scarf1	scavenger receptor class F, member 1
333472	2.46042	0.000983922				499718	-3.1586	0.000410787	Camk2d	calcium/calmodulin-dependent protein kinase II, delta
733871	2.4574	0.0316945	Zfp354b	zinc finger protein 354B		336509	-3.15833	0.0129778
503701	2.45467	0.0454857				368460	-3.157	0.00031387
921292	2.45409	0.0351755				473893	-3.15399	0.000789349	1810011O10Rik	RIKEN cDNA 1810011O10 gene
928945	2.45239	0.014364	Itm2a	integral membrane protein 2A		509099	-3.14637	0.0110931	Ankrd1	ankyrin repeat domain 1 (cardiac muscle)
931645	2.44904	2.66151e-05	Tm4sf11	transmembrane 4 superfamily member 11		593765	-3.14553	0.0352122	Ereg	epiregulin
838255	2.4486	0.0208552				458895	-3.14405	0.00448826	Ppap2b	phosphatidic acid phosphatase type 2B
574832	2.44711	0.000255658	Car2	carbonic anhydrase 2		437857	-3.13877	5.03852e-05	Gsn	gelsolin
743522	2.44236	0.0068647	Irak3	interleukin-1 receptor-associated kinase 3		870462	-3.13152	0.00710335
438379	2.43498	0.0223558				806675	-3.12825	0.00039351
450168	2.43247	0.00803616	Sp6	trans-acting transcription factor 6		908953	-3.12693	0.000438176
767825	2.43211	0.0243538	Cdan1	congenital dyserythropoietic anemia, type I (human)		827326	-3.12666	0.00550415
790155	2.42591	0.0417208	Fgf15	fibroblast growth factor 15		811401	-3.12626	0.00198333	Lgals1	lectin, galactose binding, soluble 1
771898	2.42425	0.0367259	Rgs14	regulator of G-protein signaling 14		347956	-3.12222	0.00124217	Tgfbi	transforming growth factor, beta induced
530309	2.42194	0.0242916	BC024659	cDNA sequence BC024659		453065	-3.11875	0.00795874	Gm2a	GM2 ganglioside activator protein
682167	2.4192	0.0453604	Moxd1	monooxygenase, DBH-like 1		638728	-3.10942	0.00652526	Serpinf1	serine (or cysteine) proteinase inhibitor, clade F, member 1
736760	2.41664	0.0130915	Plcl3	phospholipase C-like 3		411501	-3.10843	0.00316399
615016	2.41648	0.0206485	Olfr507	olfactory receptor 507		511891	-3.10615	0.00737468	Vcam1	vascular cell adhesion molecule 1
829328	2.41253	0.00910922	Grb10	growth factor receptor bound protein 10		573789	-3.0975	0.0342426	9130218O11Rik	RIKEN cDNA 9130218O11 gene
369003	2.41075	0.00457925	Zpbp2	zona pellucida binding protein 2		926319	-3.09212	6.14118e-05	Traf5	Tnf receptor-associated factor 5
773674	2.40682	0.00386811	Casq2	calsequestrin 2		572686	-3.08749	0.0409864	Serpine1	serine (or cysteine) proteinase inhibitor, clade E, member 1
728923	2.40087	0.0305614	2610507L03Rik	RIKEN cDNA 2610507L03 gene		774192	-3.08583	0.0114554	Tsrc1	thrombospondin repeat containing 1
572959	2.39819	0.0131055	Cplx1	complexin 1		437610	-3.07619	0.00292334
356761	2.39784	0.034623	Tacr3	tachykinin receptor 3		365287	-3.07608	0.0343199	Pcdh19	protocadherin 19
766706	2.39371	0.0248359	2810429I04Rik	RIKEN cDNA 2810429I04 gene		309451	-3.07286	0.000115505	Igtp	interferon gamma induced GTPase
370549	2.39297	0.00518628	G630039H03Rik	RIKEN cDNA G630039H03 gene		432944	-3.06512	0.0101342	Rgs2	regulator of G-protein signaling 2
588499	2.38959	0.0242216	9430022F06Rik	RIKEN cDNA 9430022F06 gene		678861	-3.06259	0.00332726	Rhoj	ras homolog gene family, member J
416209	2.38318	0.026088	C030048B12Rik	RIKEN cDNA C030048B12 gene		927981	-3.05767	0.0326861	Nov	nephroblastoma overexpressed gene
878061	2.38045	0.0421758	4931433E08Rik	RIKEN cDNA 4931433E08 gene		741200	-3.05658	0.0294338
725256	2.37561	0.0124082	C130034I18Rik	RIKEN cDNA C130034I18 gene		604623	-3.05091	0.000839693	Parp3	poly (ADP-ribose) polymerase family, member 3
931100	2.37322	0.0120867	Gdpd2	glycerophosphodiester phosphodiesterase domain containing 2		795025	-3.05076	0.00858152	na	similar to protein of bilaterial origin like (XP376)
902179	2.37267	0.0314562				528813	-3.0425	0.0241136
446522	2.36875	0.00626899	Eda2r	ectodysplasin A2 isoform receptor		556092	-3.03589	0.000132656	Fshr	follicle stimulating hormone receptor
598843	2.36861	0.00645259	Hist3h2ba	histone 3, H2ba		818677	-3.03292	0.0327683	Il1rl1	interleukin 1 receptor-like 1
766293	2.36793	0.0100982				762400	-3.02936	0.00354847
587845	2.36538	0.0131795	Slamf8	SLAM family member 8		342300	-3.02745	0.0014413	Mdh2	malate dehydrogenase 2, NAD (mitochondrial)
646368	2.36428	0.00179902	Crmp1	collapsin response mediator protein 1		927957	-3.02456	0.0238596	Tnfrsf12a	tumor necrosis factor receptor superfamily, member 12a
770752	2.36271	0.00235426	Nudt11	nudix (nucleoside diphosphate linked moiety X)-type motif 11		780330	-3.02361	0.0209548
524416	2.36023	0.0246245	Igsf11	immunoglobulin superfamily, member 11		761455	-3.0228	0.0199841	Scara3	scavenger receptor class A, member 3
880483	2.35981	0.000233789	Rims2	regulating synaptic membrane exocytosis 2		705125	-3.02029	0.00823227	Alcam	activated leukocyte cell adhesion molecule
807726	2.35829	0.0459769	Atp6v1b2	ATPase, H+ transporting, V1 subunit B, isoform 2		492467	-3.01637	0.00289715
686535	2.3575	0.0110537	Slc38a3	solute carrier family 38, member 3		481911	-3.01139	0.000145505	Il10rb	interleukin 10 receptor, beta
829427	2.35457	0.0337564				705194	-3.00593	0.0118039
531873	2.35326	0.04427	BC003993	cDNA sequence BC003993		473229	-3.00546	0.00476637	na	gene model 905, (NCBI)
469902	2.35286	0.0441576	Lrrc3	leucine rich repeat containing 3		653067	-3.00207	0.0177625	Prdx6	peroxiredoxin 6
346718	2.35267	0.000652389	2300002G24Rik	RIKEN cDNA 2300002G24 gene		463584	-3.00199	0.000627396	4933407N01Rik	RIKEN cDNA 4933407N01 gene
789914	2.34808	0.0332437				910668	-3.00171	0.00336044	Ehd2	EH-domain containing 2
771736	2.34744	0.000102528	Wt1	Wilms tumor homolog		719181	-3.00083	0.0150959	1110067I12Rik	RIKEN cDNA 1110067I12 gene
373586	2.34522	0.00297727				701783	-3.00038	9.26447e-06	Tnfaip8	tumor necrosis factor, alpha-induced protein 8
744430	2.3451	0.00141917	B930008I02Rik	RIKEN cDNA B930008I02 gene		404793	-2.99751	0.00452371
742855	2.3417	0.000721801	Zfp612	zinc finger protein 612		302754	-2.99632	0.0424987
447678	2.33943	0.0210439	2810432L12Rik	RIKEN cDNA 2810432L12 gene		929878	-2.9944	0.00170477	Cyp2j6	cytochrome P450, family 2, subfamily j, polypeptide 6
925644	2.33917	0.0024842	Ptp4a3	protein tyrosine phosphatase 4a3		325540	-2.99255	0.000462086	Vamp5	vesicle-associated membrane protein 5
727208	2.3365	0.00341592				667080	-2.99039	0.00114327	Oas1b	2'-5' oligoadenylate synthetase 1B
541607	2.33577	0.0128459	Mesp2	mesoderm posterior 2		452359	-2.98143	0.00140529
668768	2.31978	0.0467609	Gpr116	G protein-coupled receptor 116		855041	-2.98103	0.00195857	Tgfb3	transforming growth factor, beta 3
559371	2.31964	0.0224835				377059	-2.97926	0.00329436	Sema5a	sema domain, seven thrombospondin repeats (type 1 and type 1-like), transmembrane domain (TM) and short cytoplasmic domain, (semaphorin) 5A
650229	2.31644	0.0375495	Dpysl5	dihydropyrimidinase-like 5		741537	-2.97387	0.00197684	H2-K1	histocompatibility 2, K1, K region
368396	2.31543	0.0300285	Hook1	hook homolog 1 (Drosophila)		389809	-2.97325	0.0482946	2810055F11Rik	RIKEN cDNA 2810055F11 gene
753625	2.30653	0.0122411	Cdh10	cadherin 10		520946	-2.96987	0.0035933
709254	2.3059	0.00765803	Klf2	Kruppel-like factor 2 (lung)		931646	-2.96826	0.0343235	Rabgap1l	RAB GTPase activating protein 1-like
636566	2.29989	0.0110851	Icsbp1	interferon consensus sequence binding protein 1		908186	-2.96471	0.0203167	Itgb2	integrin beta 2
697489	2.29661	0.0305209	Hfe2	hemochromatosis type 2 (juvenile) (human homolog)		763310	-2.96213	0.00246173	Loxl3	lysyl oxidase-like 3
628704	2.29636	0.012431				677777	-2.95999	0.00753326
773576	2.29537	0.015843	Chek2	CHK2 checkpoint homolog (S. pombe)		711518	-2.95696	0.00204484
755718	2.29414	0.0193723	4833432M17Rik	RIKEN cDNA 4833432M17 gene		557094	-2.9549	0.000566851	Sdc2	syndecan 2
538549	2.29245	0.0464605	Fbp2	fructose bisphosphatase 2		827419	-2.95287	0.00679112
593625	2.29208	0.0114579	Pga5	pepsinogen 5, group I		905471	-2.95095	0.00219316	Ier3	immediate early response 3
805560	2.29142	0.00681787	1200014J11Rik	RIKEN cDNA 1200014J11 gene		730556	-2.94911	0.00142518	Dpysl3	dihydropyrimidinase-like 3
626399	2.2911	0.00245132	Sema6a	sema domain, transmembrane domain (TM), and cytoplasmic domain, (semaphorin) 6A		557564	-2.94667	0.0288284
305939	2.28963	0.00412942	Foxa2	forkhead box A2		840720	-2.94124	0.0159007
632639	2.28281	0.0172629				319020	-2.93912	0.0171699	Ngfb	nerve growth factor, beta
500315	2.28274	0.0282574				638357	-2.93728	0.00509395	Vldlr	very low density lipoprotein receptor
363825	2.28254	0.0438584	Lu	Lutheran blood group (Auberger b antigen included)		493439	-2.93714	0.0155161	Tgfb1i1	transforming growth factor beta 1 induced transcript 1
342308	2.27631	0.00314512	Pogk	pogo transposable element with KRAB domain		797198	-2.93483	0.000116615	Gng8	guanine nucleotide binding protein (G protein), gamma 8 subunit
912235	2.27625	0.0011919	Pcdh8	protocadherin 8		826065	-2.93447	0.00428071	Sirpb	signal-regulatory protein beta
574782	2.27451	0.032284	Zdhhc14	zinc finger, DHHC domain containing 14		817661	-2.9319	0.0234995	9030425E11Rik	RIKEN cDNA 9030425E11 gene
382330	2.2719	0.00521212	Prpf3	PRP3 pre-mRNA processing factor 3 homolog (yeast)		644831	-2.9307	0.00986834	Gpr149	G protein-coupled receptor 149
868033	2.27139	0.0159441	Olfm1	olfactomedin 1		830241	-2.92985	0.00684888	Ltbp2	latent transforming growth factor beta binding protein 2
529519	2.27125	0.0193977				732153	-2.92886	0.00574324	Ptpre	protein tyrosine phosphatase, receptor type, E
925263	2.27054	0.00142758	Sv2a	synaptic vesicle glycoprotein 2 a		299973	-2.92704	0.0049461	Csf1	colony stimulating factor 1 (macrophage)
307417	2.26927	0.00324684	Prdm4	PR domain containing 4		454874	-2.927	0.00694249	Ptpn22	protein tyrosine phosphatase, non-receptor type 22 (lymphoid)
553813	2.26409	0.0184279	Edn1	endothelin 1		847068	-2.92285	0.00042201	Rbp1	retinol binding protein 1, cellular
609353	2.26313	0.0175637				388026	-2.91284	0.00258202
558734	2.26048	0.0113803				643847	-2.90919	0.0329713	Gfra4	glial cell line derived neurotrophic factor family receptor alpha 4
380968	2.25963	0.00327762	Kcnk1	potassium channel, subfamily K, member 1		368451	-2.90838	0.00301928	Fbln2	fibulin 2
762597	2.25908	0.0352221	Nup107	nucleoporin 107		381916	-2.90646	0.000504289	Elk3	ELK3, member of ETS oncogene family
876663	2.25705	0.041915				770146	-2.90481	0.000154262	Tnfrsf1a	tumor necrosis factor receptor superfamily, member 1a
576652	2.25638	0.0493105	Atf3	activating transcription factor 3		641229	-2.89696	0.00485202	Kai1	kangai 1 (suppression of tumorigenicity 6, prostate)
360078	2.25566	0.0392651	Prkaca	protein kinase, cAMP dependent, catalytic, alpha		927090	-2.89692	0.00145505	Tes	testis derived transcript
304843	2.25532	0.00570767	Prdx2	peroxiredoxin 2		874534	-2.89497	0.0399024	Lhfpl2	lipoma HMGIC fusion partner-like 2
799822	2.2536	0.0140876				608587	-2.89382	0.0297688	Nr4a2	nuclear receptor subfamily 4, group A, member 2
565722	2.24978	0.00718614				914289	-2.89011	0.00478168	Metrnl	meteorin, glial cell differentiation regulator-like
686672	2.24677	0.0432941				853139	-2.88578	0.0191789	Serpinb9b	serine (or cysteine) proteinase inhibitor, clade B, member 9b
658449	2.24669	0.0155988	Hrmt1l2	heterogeneous nuclear ribonucleoproteins methyltransferase-like 2 (S. cerevisiae)		924646	-2.88354	0.00370084	Zc3hdc1	zinc finger CCCH type domain containing 1
468145	2.2456	0.0107425				613167	-2.87883	0.000409828	Cpe	carboxypeptidase E
670115	2.24522	0.0105143	Sp5	trans-acting transcription factor 5		431405	-2.86554	0.0309234	Procr	protein C receptor, endothelial
619875	2.23942	0.0348873	Arl8	ADP-ribosylation factor-like 8		543274	-2.86309	0.000230781
732315	2.23655	0.00744378	Btg2	B-cell translocation gene 2, anti-proliferative		921849	-2.86258	0.000200341	Ltbp1	latent transforming growth factor beta binding protein 1
680551	2.2341	0.0482984	Lmyc1	lung carcinoma myc related oncogene 1		868017	-2.85417	0.0164862
580787	2.23142	0.0122892	Ddx4	DEAD (Asp-Glu-Ala-Asp) box polypeptide 4		723617	-2.85403	0.000943751	Dap	death-associated protein
684376	2.23004	0.0274839				682371	-2.8407	0.0162644	Adm	adrenomedullin
898902	2.2283	0.0454921	Olfr1128	olfactory receptor 1128		611950	-2.83852	0.00827189	Lmna	lamin A
528112	2.22809	3.15697e-05	Plxdc2	plexin domain containing 2		916013	-2.83487	0.00108274	Lsp1	lymphocyte specific 1
686454	2.22776	0.0265953	6332401O19Rik	RIKEN cDNA 6332401O19 gene		924360	-2.82588	0.00216013	Ngef	neuronal guanine nucleotide exchange factor
921363	2.22768	0.022381	Gng13	guanine nucleotide binding protein 13, gamma		456624	-2.82342	0.0196476	Bdnf	brain derived neurotrophic factor
392857	2.22614	0.0025469	Cth	cystathionase (cystathionine gamma-lyase)		519773	-2.82328	0.025725	C030003D03Rik	RIKEN cDNA C030003D03 gene
466930	2.22595	0.000131947				834092	-2.82033	0.0139937
448124	2.22256	0.0073913	Creb3l1	cAMP responsive element binding protein 3-like 1		329038	-2.81939	0.00116878	2610204M08Rik	RIKEN cDNA 2610204M08 gene
389386	2.22092	0.0198893	Gap43	growth associated protein 43		353281	-2.81642	0.000219868
552658	2.2197	0.0401354	Acsl6	acyl-CoA synthetase long-chain family member 6		782274	-2.81366	0.000353	1200013A08Rik	RIKEN cDNA 1200013A08 gene
799988	2.21931	0.0129928				478326	-2.80498	0.0108434	Rin1	Ras and Rab interactor 1
636029	2.21463	0.0184239	C630028N24Rik	RIKEN cDNA C630028N24 gene		921450	-2.80308	0.0061691	Igfbp7	insulin-like growth factor binding protein 7
780571	2.21448	0.0243059	Bmp8b	bone morphogenetic protein 8b		796055	-2.78724	0.000838342
450136	2.21446	6.23875e-05	Ltb	lymphotoxin B		920312	-2.78615	0.0278825
644798	2.2144	0.0205517				559153	-2.7851	0.0010536	Chst2	carbohydrate sulfotransferase 2
707124	2.21435	0.0137467	Cpne7	copine VII		905732	-2.78224	0.00111257	Tcfap2a	transcription factor AP-2, alpha
736667	2.2139	0.0274639	Nkd2	naked cuticle 2 homolog (Drosophila)		430098	-2.78121	0.000795959
509817	2.20945	0.0444539	Papolb	poly (A) polymerase beta (testis specific)		419819	-2.78093	0.0480198	Gprc5b	G protein-coupled receptor, family C, group 5, member B
604299	2.20847	0.0230923	Itgb5	integrin beta 5		684051	-2.77669	0.0317263
617638	2.20701	0.0351071	Nova1	neuro-oncological ventral antigen 1		383327	-2.77345	0.00132872	A630065K24Rik	RIKEN cDNA A630065K24 gene
917816	2.20371	0.0285117	Alox12e	arachidonate lipoxygenase, epidermal		592219	-2.77247	0.00959745	Cd14	CD14 antigen
467197	2.20282	0.0280639				595928	-2.76351	0.00201369	Tiam2	T-cell lymphoma invasion and metastasis 2
348840	2.20091	0.00187664	Spink3	serine protease inhibitor, Kazal type 3		657629	-2.75759	0.0188971
641114	2.19832	0.00753014	Rln3	relaxin 3		307774	-2.75628	0.00986847
742752	2.19252	0.00306303	Golph3l	golgi phosphoprotein 3-like		528564	-2.7553	0.0318358
409514	2.18908	0.0271265	Car14	carbonic anhydrase 14		926347	-2.75421	0.0117838	Timp1	tissue inhibitor of metalloproteinase 1
549140	2.18539	0.0346104	Sufu	suppressor of fused homolog (Drosophila)		751977	-2.75301	0.0031372	Clic1	chloride intracellular channel 1
382804	2.18332	0.00768811	Thumpd1	THUMP domain containing 1		580201	-2.74639	0.00136695	Tnnc1	troponin C, cardiac/slow skeletal
908496	2.18302	0.0323012	Npy	neuropeptide Y		717247	-2.73949	0.00268167	Col1a1	procollagen, type I, alpha 1
515336	2.18281	0.0115372				693076	-2.73946	0.00418234
712844	2.17663	0.0141347	Daf1	decay accelerating factor 1		667671	-2.73807	0.0433144
918924	2.17639	0.0100036	Ephx2	epoxide hydrolase 2, cytoplasmic		682726	-2.73736	0.00122269	Fcgrt	Fc receptor, IgG, alpha chain transporter
392667	2.17635	0.0329392	Sall3	sal-like 3 (Drosophila)		320903	-2.73556	0.00977535	LOC436493	similar to MHC class I histocompatibility antigen H-2 Q4 alpha chain precursor - mouse
420291	2.17514	0.000321053	Hdac8	histone deacetylase 8		923835	-2.73217	0.00183857	Zadh2	zinc binding alcohol dehydrogenase, domain containing 2
383055	2.16695	0.00227237				931538	-2.72939	0.00067128
865893	2.16458	0.0256679	Iapp	islet amyloid polypeptide		796510	-2.72611	0.000712152	Pgcp	plasma glutamate carboxypeptidase
930704	2.16248	6.23238e-05	Cdkn1c	cyclin-dependent kinase inhibitor 1C (P57)		453129	-2.72396	1.24543e-05	Naglu	alpha-N-acetylglucosaminidase (Sanfilippo disease IIIB)
578459	2.16039	0.00369257	Rnf38	ring finger protein 38		895331	-2.71785	0.000834166	S100a11	S100 calcium binding protein A11 (calizzarin)
658909	2.15949	0.0119175				343096	-2.71664	0.0459632
832123	2.15904	0.0435305	Gja4	gap junction membrane channel protein alpha 4		571554	-2.71531	0.00010656	Tnfsf9	tumor necrosis factor (ligand) superfamily, member 9
485816	2.15893	0.0201058	Nck1	non-catalytic region of tyrosine kinase adaptor protein 1		546373	-2.71527	0.00136137	Ifi35	interferon-induced protein 35
453299	2.15767	0.00203311	Nrf1	nuclear respiratory factor 1		308009	-2.70952	0.00537703	Flrt2	fibronectin leucine rich transmembrane protein 2
662733	2.15271	0.0297295				817215	-2.70796	0.0127343
816671	2.15268	0.0435138				620740	-2.70653	0.00723926	Vegfa	vascular endothelial growth factor A
456526	2.14801	0.0400677				541128	-2.70616	0.00302513
868000	2.14763	0.0305135	P2rx3	purinergic receptor P2X, ligand-gated ion channel, 3		503177	-2.70452	0.0400023
500605	2.14554	0.00106643	Gata6	GATA binding protein 6		886537	-2.69868	0.0278876
529009	2.14408	0.0297317				392600	-2.69557	0.014774	Scarf2	scavenger receptor class F, member 2
339554	2.1429	0.0140217	Kctd12	potassium channel tetramerisation domain containing 12		792947	-2.69357	0.016343	Papss2	3'-phosphoadenosine 5'-phosphosulfate synthase 2
506186	2.13521	0.0349088	Irx4	Iroquois related homeobox 4 (Drosophila)		477181	-2.69132	0.000569209	Card4	caspase recruitment domain 4
563751	2.13248	0.032149	Syt13	synaptotagmin 13		825365	-2.68919	0.0057458	Mmd	monocyte to macrophage differentiation-associated
816803	2.13181	0.00164097				460343	-2.68597	0.0151633	Ptgs1	prostaglandin-endoperoxide synthase 1
694625	2.12809	0.0337473	4933417K04Rik	RIKEN cDNA 4933417K04 gene		653448	-2.68374	0.0123328	Odf3l1	outer dense fiber of sperm tails 3-like 1
599303	2.1275	0.0142703				782847	-2.68153	0.023584
660646	2.12631	0.0462763	B230399E16Rik	RIKEN cDNA B230399E16 gene		657562	-2.67812	0.000376734	Dok1	docking protein 1
395442	2.12324	0.0048367				913450	-2.67722	0.0349816	Samd11	sterile alpha motif domain containing 11
598879	2.12245	0.0127179	5730478M09Rik	RIKEN cDNA 5730478M09 gene		726622	-2.67464	0.00156374	Capg	capping protein (actin filament), gelsolin-like
447245	2.11789	0.0377481	Slc43a1	solute carrier family 43, member 1		522348	-2.67426	0.0279336	Olfr788	olfactory receptor 788
449103	2.11617	0.0100511				923718	-2.66752	0.0264805
593116	2.10946	0.0315359				750458	-2.6656	0.000339647
440757	2.10865	0.0194866				489417	-2.66518	0.00172755	Grem1	gremlin 1
807992	2.10858	0.0318138	Ddx27	DEAD (Asp-Glu-Ala-Asp) box polypeptide 27		321554	-2.66232	0.000235875	Ttyh2	tweety homolog 2 (Drosophila)
521357	2.10756	0.00157727	Zfp74	zinc finger protein 74		487872	-2.65557	1.94684e-05	Emilin2	elastin microfibril interfacer 2
336961	2.10331	0.0471414				485226	-2.64991	0.0135605
646814	2.1033	0.0180007	5330401P04Rik	RIKEN cDNA 5330401P04 gene		584309	-2.64565	0.00960155	Cdc42ep2	CDC42 effector protein (Rho GTPase binding) 2
877390	2.10225	0.0162394	Thbs4	thrombospondin 4		517684	-2.64545	0.00182059	1810057C19Rik	RIKEN cDNA 1810057C19 gene
925936	2.10203	0.0199098	Cldn7	claudin 7		645698	-2.63111	0.0195727	Slitl2	Slit-like 2 (Drosophila)
912408	2.1005	0.00390441	Gpx6	glutathione peroxidase 6		915872	-2.63036	0.000524451	Thbs2	thrombospondin 2
905421	2.09751	0.00976088	5730559C18Rik	RIKEN cDNA 5730559C18 gene		401185	-2.63011	0.0211204	Ube2l6	ubiquitin-conjugating enzyme E2L 6
924477	2.09641	0.0274362	3830422K02Rik	RIKEN cDNA 3830422K02 gene		630644	-2.62952	0.00290915	Cdh13	cadherin 13
725980	2.09522	0.00850706	Tcfl5	transcription factor-like 5 (basic helix-loop-helix)		543346	-2.62863	0.0244268
307028	2.09379	0.0323587	Tceal7	transcription elongation factor A (SII)-like 7		914187	-2.62839	0.0186716	Dusp10	dual specificity phosphatase 10
869440	2.09363	0.0359086	Car3	carbonic anhydrase 3		333131	-2.62812	0.000588342
850035	2.0913	0.00186115				730730	-2.62597	0.0027674
601292	2.09073	0.0272312	Ankk1	ankyrin repeat and kinase domain containing 1		401199	-2.61583	0.00147489	Gypc	glycophorin C
748763	2.09042	0.0214467				716720	-2.61495	0.00496252
633511	2.0882	0.0404458				559430	-2.61254	0.000114218
632154	2.08775	0.00300072	B430119L13Rik	RIKEN cDNA B430119L13 gene		592431	-2.60663	0.0229123	Spink2	serine protease inhibitor, Kazal type 2
454852	2.08562	0.000553717	Ina	internexin neuronal intermediate filament protein, alpha		876128	-2.5972	0.00397638	Sdc4	syndecan 4
352923	2.08537	0.0210072	1100001H23Rik	RIKEN cDNA 1100001H23 gene		300048	-2.59687	0.0070118	Pla2g7	phospholipase A2, group VII (platelet-activating factor acetylhydrolase, plasma)
314328	2.08394	0.0157318				726778	-2.59578	0.0280087	Fosl1	fos-like antigen 1
524988	2.08286	7.77273e-05	Egr1	early growth response 1		869966	-2.5941	0.0240106
870142	2.07727	0.00284998				544530	-2.59328	0.00103435	2210013M04Rik	RIKEN cDNA 2210013M04 gene
705651	2.07685	0.0042502	Mup4	major urinary protein 4		601840	-2.582	0.000185227	Mylip	myosin regulatory light chain interacting protein
480836	2.07659	0.0458135	BC037703	cDNA sequence BC037703		308141	-2.57847	0.00145218	Ppp3ca	protein phosphatase 3, catalytic subunit, alpha isoform
756958	2.0744	0.0039548	Hsd17b1	hydroxysteroid (17-beta) dehydrogenase 1		447853	-2.5761	0.00292101
839331	2.07134	0.00753275	Si	silver		743028	-2.57583	0.0117896
549727	2.07013	0.0333581	Fxr2h	fragile X mental retardation gene 2, autosomal homolog		690732	-2.57495	0.00524058
321940	2.06861	0.0164042	Rbbp7	retinoblastoma binding protein 7		859981	-2.57041	0.00535836	6530404F10Rik	hypothetical protein 6530404F10Rik
377879	2.06674	0.0394812	1700065O13Rik	RIKEN cDNA 1700065O13 gene		929911	-2.5651	0.00606229
507110	2.0659	0.00329331	4930429M06Rik	RIKEN cDNA 4930429M06Rik		841577	-2.56263	0.000236929
323055	2.06529	0.00979968				604413	-2.56234	0.00294241
831632	2.06434	0.00199386	1500005I02Rik	RIKEN cDNA 1500005I02 gene		855066	-2.56101	0.000805234	Slco3a1	solute carrier organic anion transporter family, member 3a1
539269	2.06414	0.016227	Thrap4	thyroid hormone receptor associated protein 4		700081	-2.56056	0.00204943	B3gnt1	UDP-GlcNAc:betaGal beta-1,3-N-acetylglucosaminyltransferase 1
635079	2.06146	0.0486703				714229	-2.56029	0.0243661
411121	2.05834	0.00155723	Ctsf	cathepsin F		470026	-2.55805	0.00122773	Stra8	stimulated by retinoic acid gene 8
928212	2.05758	0.00213912	Lef1	lymphoid enhancer binding factor 1		435912	-2.55647	0.000484948
876262	2.05624	0.00852078	Cd4	CD4 antigen		855776	-2.55457	0.000161901	Prrx2	paired related homeobox 2
466313	2.0555	0.00032698	Pou3f1	POU domain, class 3, transcription factor 1		705438	-2.54292	0.0255795	Slc16a9	solute carrier family 16 (monocarboxylic acid transporters), member 9
335619	2.05424	0.039787	E130012A19Rik	RIKEN cDNA E130012A19 gene		704046	-2.54153	0.0128448	5133400D11Rik	RIKEN cDNA 5133400D11 gene
929862	2.05277	0.0381555	Wnt5b	wingless-related MMTV integration site 5B		926113	-2.53977	0.0010738
899707	2.05143	0.00112633				600018	-2.53817	0.000961719
910534	2.05113	0.0108056	Pou2f1	POU domain, class 2, transcription factor 1		351776	-2.52996	0.0198819	6030419C18Rik	RIKEN cDNA 6030419C18 gene
696084	2.04939	0.000404325				919247	-2.52374	0.0028348	Cklfsf3	chemokine-like factor super family 3
897946	2.04834	0.0351597				623641	-2.52301	0.00805947	Twist1	twist gene homolog 1 (Drosophila)
557201	2.04723	0.00858357	B930096L08Rik	RIKEN cDNA B930096L08 gene		464308	-2.52134	0.0020904	Oas2	2'-5' oligoadenylate synthetase 2
368639	2.04427	0.0497149	Dnajb5	DnaJ (Hsp40) homolog, subfamily B, member 5		931234	-2.51894	0.00212956	Rai3	retinoic acid induced 3
902931	2.04367	0.00986882				306687	-2.51741	0.0238109
499158	2.03989	0.0256541	Ecel1	endothelin converting enzyme-like 1		373880	-2.51689	0.0116487	Aldh1a1	aldehyde dehydrogenase family 1, subfamily A1
321734	2.03951	0.0117812				802003	-2.5165	0.0205004	1190002H23Rik	RIKEN cDNA 1190002H23 gene
346001	2.03891	0.00286466	BC027344	cDNA sequence BC027344		874324	-2.50959	0.0128838	Rasa4	RAS p21 protein activator 4
800493	2.03874	0.0458446				453879	-2.50916	0.0108193
516236	2.03748	0.00890884	D12Ertd553e	DNA segment, Chr 12, ERATO Doi 553, expressed		347723	-2.50882	0.00646346	Strm	striamin
486901	2.03724	2.54063e-05				587121	-2.50441	9.41153e-05	Gas1	growth arrest specific 1
346965	2.036	0.0260057	AA415817	expressed sequence AA415817		904145	-2.50334	0.000275009
505100	2.03278	0.00916079				781741	-2.50115	0.0251272
302054	2.02852	0.00108215	Rapgef5	Rap guanine nucleotide exchange factor (GEF) 5		736881	-2.49924	0.000244289	Nsg1	neuron specific gene family member 1
580847	2.02636	0.0079468				611138	-2.49901	0.00256985
779775	2.02462	0.00437307				924589	-2.49839	0.00221258	Spp1	secreted phosphoprotein 1
858428	2.02129	0.0195013	Tollip	toll interacting protein		412523	-2.49649	0.0276413
648612	2.02105	0.0252665	Zfp185	zinc finger protein 185		712492	-2.49615	0.013255	Nqo1	NAD(P)H dehydrogenase, quinone 1
546246	2.01729	0.0121658				493098	-2.49411	0.00886749
459660	2.0169	0.015799				436575	-2.49365	0.0128593	Gclm	glutamate-cysteine ligase , modifier subunit
409261	2.0168	0.0216841	Ddit4	DNA-damage-inducible transcript 4		837915	-2.49319	0.000164875	6530411B15Rik	RIKEN cDNA 6530411B15 gene
579377	2.01492	0.0120821	Prss8	protease, serine, 8 (prostasin)		346494	-2.49133	0.00488084
326254	2.01459	0.0161413	Sh3bgrl2	SH3 domain binding glutamic acid-rich protein like 2		880878	-2.49017	0.0251457	Hivep2	human immunodeficiency virus type I enhancer binding protein 2
534224	2.01337	0.0197947	BC060615	cDNA sequence BC060615		436913	-2.49015	0.0285038	Lrrn3	leucine rich repeat protein 3, neuronal
918996	2.01325	0.0119884				620718	-2.48581	0.00630047
477177	2.01202	0.0374164	2900093B09Rik	RIKEN cDNA 2900093B09 gene		714342	-2.48273	0.0138904	Lgals8	lectin, galactose binding, soluble 8
628682	2.0117	0.00405917	Bbc3	Bcl-2 binding component 3		308247	-2.48098	0.00622529	AW061290	expressed sequence AW061290
489372	2.01045	0.0118329	Yars	tyrosyl-tRNA synthetase		931126	-2.47907	0.000146091	Tmem16a	transmembrane protein 16A
451601	2.00944	0.0170267	2310066N05Rik	RIKEN cDNA 2310066N05 gene		360008	-2.47625	0.00642569	Ebf3	early B-cell factor 3
368655	2.00911	0.0305674	Epha2	Eph receptor A2		498118	-2.47507	0.00595548	Pla2g4a	phospholipase A2, group IVA (cytosolic, calcium-dependent)
763763	2.00857	0.00899465	Itch	itchy		608210	-2.4734	0.00466425	5730590C14Rik	RIKEN cDNA 5730590C14 gene
473515	2.00834	0.0359018	Ppp2ca	protein phosphatase 2a, catalytic subunit, alpha isoform		907665	-2.47316	0.0107797	Phldb1	pleckstrin homology-like domain, family B, member 1
743045	2.00566	0.00964702				388521	-2.47199	0.00164658	Ier5l	immediate early response 5-like
733769	2.00553	0.0439015	Rhoe	ras homolog gene family, member E		510306	-2.47099	0.00530569	Znrf1	zinc and ring finger 1
578271	2.00183	0.00752905	Marveld2	MARVEL (membrane-associating) domain containing 2		870363	-2.46177	0.00669056	2810489O06Rik	RIKEN cDNA 2810489O06 gene
576338	2.0011	0.00138415	Ppp2r2c	protein phosphatase 2 (formerly 2A), regulatory subunit B (PR 52), gamma isoform		567225	-2.45906	0.00182394	5031439G07Rik	RIKEN cDNA 5031439G07 gene
						302463	-2.4577	0.00272018
						903400	-2.45724	0.000973285
						474109	-2.45622	0.0206175
						896076	-2.45422	0.000311054	na	similar to endothelial monocyte-activating polypeptide
						818736	-2.45291	0.0381583	Sqrdl	sulfide quinone reductase-like (yeast)
						357237	-2.44583	0.049245	Dlgh4	discs, large homolog 4 (Drosophila)
						767083	-2.44414	0.0114271	Crlf1	cytokine receptor-like factor 1
						547051	-2.44072	0.0390703
						736048	-2.43974	0.0398988	na	gene model 577, (NCBI)
						559702	-2.43466	0.00341387	9330132O05Rik	RIKEN cDNA 9330132O05 gene
						917785	-2.43317	0.0259993	Efemp2	epidermal growth factor-containing fibulin-like extracellular matrix protein 2
						628206	-2.43013	0.00016125	4930488L10Rik	RIKEN cDNA 4930488L10 gene
						798523	-2.42975	0.00638895
						904453	-2.42838	0.0164867
						620781	-2.4264	0.0267558	Adcy8	adenylate cyclase 8
						355020	-2.42254	0.00812931	C1galt1	core 1 UDP-galactose:N-acetylgalactosamine-alpha-R beta 1,3-galactosyltransferase
						928295	-2.41843	3.78445e-05	Cmkor1	chemokine orphan receptor 1
						700790	-2.4151	0.000518338	1110020C13Rik	RIKEN cDNA 1110020C13 gene
						829053	-2.41482	0.0206961	Blnk	B-cell linker
						523762	-2.41234	0.00166388	Rufy1	RUN and FYVE domain containing 1
						571384	-2.40907	0.000468845	Gsdmdc1	gasdermin domain containing 1
						434637	-2.40623	0.000260415	BC025600	cDNA sequence BC025600
						929172	-2.40226	0.00207665	Sdccag33	serologically defined colon cancer antigen 33
						614268	-2.39882	0.012667
						646091	-2.39597	0.00382726
						450069	-2.3945	0.000362042	Hic1	hypermethylated in cancer 1
						917377	-2.39063	3.25235e-05	S100a16	S100 calcium binding protein A16
						639587	-2.39008	0.0014123	Gng12	guanine nucleotide binding protein (G protein), gamma 12
						446128	-2.38882	0.00107083	St3gal4	ST3 beta-galactoside alpha-2,3-sialyltransferase 4
						806912	-2.38867	0.0180295
						368605	-2.38239	0.000228014	Ptges	prostaglandin E synthase
						403028	-2.38105	0.036711
						924101	-2.37983	0.0115283	2310046G15Rik	RIKEN cDNA 2310046G15 gene
						562485	-2.37791	0.0417887	Ccl7	chemokine (C-C motif) ligand 7
						582142	-2.37559	0.0179477
						359863	-2.37545	0.000352781	Whsc1l1	Wolf-Hirschhorn syndrome candidate 1-like 1 (human)
						907012	-2.36811	0.0227484	Ephx1	epoxide hydrolase 1, microsomal
						480220	-2.36776	0.0304106	na	gene model 684, (NCBI)
						523319	-2.3672	0.000816443
						532474	-2.36647	0.0472734	Itga7	integrin alpha 7
						923958	-2.3664	0.000708215	Commd8	COMM domain containing 8
						303657	-2.36611	0.00258814
						698749	-2.36427	0.0180294	Tslp	thymic stromal lymphopoietin
						711228	-2.36112	0.0192857	Ptrf	polymerase I and transcript release factor
						436885	-2.36018	0.0421169	Id4	inhibitor of DNA binding 4
						321715	-2.35804	0.0151128	Gsto1	glutathione S-transferase omega 1
						512071	-2.35775	0.00401252
						930613	-2.35515	1.83092e-05	Pdlim2	PDZ and LIM domain 2
						556239	-2.35377	0.024092	H2-D4	histocompatibility 2, D region locus 4
						481446	-2.3531	0.000236081
						821740	-2.34354	0.00124627	AI842396	expressed sequence AI842396
						377697	-2.34079	0.00170534	4930570C03Rik	RIKEN cDNA 4930570C03 gene
						930177	-2.34066	0.0341744
						304456	-2.34047	0.016404
						551639	-2.3401	0.0185915	Cpeb4	cytoplasmic polyadenylation element binding protein 4
						928306	-2.33502	0.00257645	Tap2	transporter 2, ATP-binding cassette, sub-family B (MDR/TAP)
						639650	-2.33457	0.026149	Pi15	protease inhibitor 15
						662346	-2.33141	0.000331923	2010106G01Rik	RIKEN cDNA 2010106G01 gene
						531120	-2.33009	0.000243779	Camk1	calcium/calmodulin-dependent protein kinase I
						789920	-2.33005	0.0128122	Cald1	caldesmon 1
						431384	-2.32995	0.000471675
						908536	-2.32926	0.00243245	Ctsl	cathepsin L
						595225	-2.32892	0.00817914	Emp2	epithelial membrane protein 2
						927018	-2.32722	0.00118251	Arhgap22	Rho GTPase activating protein 22
						925708	-2.32509	0.000376813	Ifitm3	interferon induced transmembrane protein 3
						342066	-2.32336	0.00628854
						914040	-2.32108	0.000937295	Waspip	Wiskott-Aldrich syndrome protein interacting protein
						389218	-2.31558	0.00274135	Rab6b	RAB6B, member RAS oncogene family
						329908	-2.31319	0.0276857	Refbp2	RNA and export factor binding protein 2
						438990	-2.31162	0.0231539	Ddx58	DEAD (Asp-Glu-Ala-Asp) box polypeptide 58
						819057	-2.31055	0.00760835	F2rl3	coagulation factor II (thrombin) receptor-like 3
						793978	-2.30931	0.0304299	Mobkl2c	MOB1, Mps One Binder kinase activator-like 2C (yeast)
						674723	-2.30543	0.0107303	Phlda1	pleckstrin homology-like domain, family A, member 1
						904584	-2.30361	0.0107826	Zfp36l2	zinc finger protein 36, C3H type-like 2
						370218	-2.3027	0.00228096	2310016A09Rik	RIKEN cDNA 2310016A09 gene
						727933	-2.30241	0.00959932	Acaa2	acetyl-Coenzyme A acyltransferase 2 (mitochondrial 3-oxoacyl-Coenzyme A thiolase)
						791486	-2.2982	0.00575814	BC004044	cDNA sequence BC004044
						318868	-2.29675	0.0285205	BC060737	cDNA BC060737
						336166	-2.29576	0.0220616	4932418E24Rik	RIKEN cDNA 4932418E24 gene
						353359	-2.2954	0.000195367	na	similar to Ubiquinol-cytochrome c reductase complex 11 kDa protein, mitochondrial precursor (Mitochondrial hinge protein) (Cytochrome C1, nonheme 11 kDa protein) (Complex III subunit VIII)
						544554	-2.29425	7.68714e-05	Tex2	testis expressed gene 2
						836508	-2.28911	0.0035801
						569651	-2.28778	0.000437537	Numb	numb gene homolog (Drosophila)
						699232	-2.27922	0.0124427	Tpbg	trophoblast glycoprotein
						906572	-2.27896	0.000887664	Nfkbie	nuclear factor of kappa light polypeptide gene enhancer in B-cells inhibitor, epsilon
						924687	-2.27678	0.000332448	Rgma	RGM domain family, member A
						472303	-2.27558	0.0122465
						564876	-2.27415	0.0187236
						317015	-2.27248	0.00467701	Osbpl5	oxysterol binding protein-like 5
						720495	-2.27241	0.0253177
						773254	-2.27017	0.0329356	1700012B07Rik	RIKEN cDNA 1700012B07 gene
						749724	-2.26981	0.00729965	Snx9	sorting nexin 9
						361217	-2.26374	0.00303262
						737581	-2.2573	2.16623e-05	D11Ertd498e	DNA segment, Chr 11, ERATO Doi 498, expressed
						752144	-2.25542	2.97337e-05	2900009I07Rik	RIKEN cDNA 2900009I07 gene
						656522	-2.25165	4.87086e-05	Aacs	acetoacetyl-CoA synthetase
						614304	-2.24943	0.0109103
						910276	-2.24898	0.00931521	Stk25	serine/threonine kinase 25 (yeast)
						918900	-2.24004	0.0218236
						628328	-2.23892	0.0141962
						421507	-2.23805	0.0330602	Tlr9	toll-like receptor 9
						909961	-2.23796	0.000857511	Gng11	guanine nucleotide binding protein (G protein), gamma 11
						416956	-2.23459	0.0249282
						913188	-2.23203	5.97463e-05	0610039D01Rik	RIKEN cDNA 0610039D01 gene
						767264	-2.23143	0.00364438
						929097	-2.23136	0.0388895	Cyp2f2	cytochrome P450, family 2, subfamily f, polypeptide 2
						771679	-2.2312	0.00980825
						814323	-2.22994	0.00020719	Plcd1	phospholipase C, delta 1
						334098	-2.22747	0.00326708	Tmed3	transmembrane emp24 domain containing 3
						483800	-2.22345	0.00501628
						918558	-2.22235	0.0455962	Drd1ip	dopamine receptor D1 interacting protein
						825608	-2.22146	0.0160716
						531093	-2.22092	0.00482403
						889651	-2.21892	8.68646e-05	Tmem45a	transmembrane protein 45a
						307827	-2.21878	0.00334142
						751309	-2.21723	0.0298087	Akr1c18	aldo-keto reductase family 1, member C18
						636281	-2.21176	0.0403653
						654319	-2.21104	5.77182e-05
						917195	-2.2101	0.0273002	Spon2	spondin 2, extracellular matrix protein
						341473	-2.20912	0.000937841	Bzrp	benzodiazepine receptor, peripheral
						395975	-2.20882	0.00214176	AI661453	expressed sequence AI661453
						730122	-2.20561	0.00561848	Bmi1	B lymphoma Mo-MLV insertion region 1
						522680	-2.20556	0.0424158	Hsd3b5	hydroxysteroid dehydrogenase-5, delta<5>-3-beta
						924237	-2.20554	7.59988e-05	Pold4	polymerase (DNA-directed), delta 4
						482123	-2.20365	0.00736233
						777149	-2.20113	0.0323605
						827226	-2.20112	0.000325332	Igf2r	insulin-like growth factor 2 receptor
						764410	-2.20061	0.0481692	Adam19	a disintegrin and metalloproteinase domain 19 (meltrin beta)
						898474	-2.19989	0.0346692
						920504	-2.19919	0.00026314	Leprel2	leprecan-like 2
						358489	-2.19647	0.00141008
						456421	-2.19571	0.000116883
						554150	-2.19561	0.00179792	Slc30a4	solute carrier family 30 (zinc transporter), member 4
						760346	-2.19367	4.57399e-05	Creg1	cellular repressor of E1A-stimulated genes 1
						651200	-2.19176	0.0131535	Pitpna	phosphatidylinositol transfer protein, alpha
						411006	-2.19116	0.00148325	Tspan11	tetraspanin 11
						645621	-2.18969	0.018981	4933405L10Rik	RIKEN cDNA 4933405L10 gene
						488156	-2.18927	0.000601413
						700419	-2.18747	0.00098403	C76566	expressed sequence C76566
						575796	-2.18591	5.6078e-05
						689888	-2.18329	0.0110179	Anxa5	annexin A5
						727799	-2.18242	0.00721387
						462938	-2.18194	0.0380005	Cdkn1a	cyclin-dependent kinase inhibitor 1A (P21)
						684806	-2.17819	0.00505622	Ccnd1	cyclin D1
						464022	-2.17769	0.000939243
						479600	-2.17736	0.00363015	na	similar to novel protein
						854659	-2.17353	0.00889265	1810049H13Rik	RIKEN cDNA 1810049H13 gene
						311257	-2.17331	0.000544347	Man2a2	mannosidase 2, alpha 2
						675318	-2.17245	0.0117805	Rab14	RAB14, member RAS oncogene family
						796639	-2.16972	0.0195413
						654700	-2.16769	0.00128776	2310061B02Rik	RIKEN cDNA 2310061B02 gene
						855517	-2.1659	0.00690158	Cdc37l1	cell division cycle 37 homolog (S. cerevisiae)-like 1
						619510	-2.16547	0.000822456	Pdzk2	PDZ domain containing 2
						519424	-2.16463	0.0194523	Tmem25	transmembrane protein 25
						917492	-2.1646	0.0162681	Ly96	lymphocyte antigen 96
						911875	-2.16301	0.000549421	Ctsb	cathepsin B
						912768	-2.16163	0.0109395	LOC114601	tangerin
						319485	-2.16147	0.00364091
						520124	-2.15922	0.000659148	Dusp18	dual specificity phosphatase 18
						582417	-2.15886	0.00205924
						770658	-2.15816	0.00025626
						614218	-2.15723	0.00895189	P4ha1	procollagen-proline, 2-oxoglutarate 4-dioxygenase (proline 4-hydroxylase), alpha 1 polypeptide
						388375	-2.15558	0.0175697
						465223	-2.15461	0.0125575
						819915	-2.15324	0.00879708	Iqsec1	IQ motif and Sec7 domain 1
						873206	-2.15251	0.000833757	LOC268291	similar to hypothetical protein MGC26996; chromosome 6 open reading frame 172
						804312	-2.15101	0.00276306	Stxbp1	syntaxin binding protein 1
						707078	-2.1497	0.00990472	Mt4	metallothionein 4
						534040	-2.14854	2.16555e-05	Ralgds	ral guanine nucleotide dissociation stimulator
						307943	-2.14832	0.0164959
						586131	-2.14669	0.00287645	Ascc2	activating signal cointegrator 1 complex subunit 2
						913539	-2.14647	8.51104e-05	Nfkb2	nuclear factor of kappa light polypeptide gene enhancer in B-cells 2, p49/p100
						362363	-2.14638	0.00744247	2310020P08Rik	RIKEN cDNA 2310020P08 gene
						365699	-2.14463	0.00370451
						438675	-2.14366	0.00818961	D4Bwg0951e	DNA segment, Chr 4, Brigham & Women's Genetics 0951 expressed
						921316	-2.14357	0.000455069	Lims1	LIM and senescent cell antigen-like domains 1
						930150	-2.1404	0.000441632	Apob48r	apolipoprotein B48 receptor
						633640	-2.14017	7.33519e-05	Sh3glb1	SH3-domain GRB2-like B1 (endophilin)
						828524	-2.13965	0.00659914
						636819	-2.13091	0.00142451	Ash1l	ash1 (absent, small, or homeotic)-like (Drosophila)
						780705	-2.12942	7.22639e-06
						530821	-2.12762	0.00384172
						865871	-2.12616	0.0177675	Fosl2	fos-like antigen 2
						354885	-2.12563	0.0346571
						380370	-2.12488	0.00283015	Zf	HCF-binding transcription factor Zhangfei
						889612	-2.12028	0.000887124
						837644	-2.11708	0.0324316
						668093	-2.11692	6.26276e-05	E030026I10Rik	RIKEN cDNA E030026I10 gene
						916124	-2.11641	0.0021917	1110038M16Rik	RIKEN cDNA 1110038M16 gene
						857617	-2.11371	0.000393807	Lxn	latexin
						414346	-2.11106	0.00399708
						857455	-2.10655	0.00200169
						711907	-2.1057	0.0129119	2310067E08Rik	RIKEN cDNA 2310067E08 gene
						377670	-2.10482	0.0101633	Fez1	fasciculation and elongation protein zeta 1 (zygin I)
						681283	-2.10334	0.0322636	Pdgfrb	platelet derived growth factor receptor, beta polypeptide
						594573	-2.1013	0.0296157	Hesx1	homeo box gene expressed in ES cells
						631715	-2.09868	0.0359793	Rgl1	ral guanine nucleotide dissociation stimulator,-like 1
						553353	-2.09858	0.000167416	Col5a1	procollagen, type V, alpha 1
						713781	-2.09794	0.0374606	V1rd7	vomeronasal 1 receptor, D7
						907228	-2.09761	1.40085e-05	Sema3b	sema domain, immunoglobulin domain (Ig), short basic domain, secreted, (semaphorin) 3B
						905687	-2.09709	0.000184558
						488252	-2.09657	0.0091811
						676091	-2.09543	0.00878709
						461862	-2.09532	0.0182032	Rela	v-rel reticuloendotheliosis viral oncogene homolog A (avian)
						835839	-2.09527	0.00030972	Mospd3	motile sperm domain containing 3
						787764	-2.09461	0.00379768	Zfhx1a	zinc finger homeobox 1a
						867689	-2.09441	0.00240154	1110032E23Rik	RIKEN cDNA 1110032E23 gene
						804483	-2.09345	0.00177113
						359785	-2.09134	0.00518564	Pscd2	pleckstrin homology, Sec7 and coiled-coil domains 2
						359957	-2.09085	0.0177127	Grb14	growth factor receptor bound protein 14
						463144	-2.08955	0.00108438	Ubtd1	ubiquitin domain containing 1
						848004	-2.089	0.00383189	Pttg1ip	pituitary tumor-transforming 1 interacting protein
						371948	-2.08826	0.00209444	6230427J02Rik	RIKEN cDNA 6230427J02 gene
						693416	-2.0882	0.00522346	Lamp2	lysosomal membrane glycoprotein 2
						479317	-2.08392	0.028786	Mrpl48	mitochondrial ribosomal protein L48
						328805	-2.08348	5.67033e-05	Aldh3b1	aldehyde dehydrogenase 3 family, member B1
						851776	-2.08174	1.74323e-05	Acadvl	acyl-Coenzyme A dehydrogenase, very long chain
						450590	-2.08102	0.0175417	Cebpb	CCAAT/enhancer binding protein (C/EBP), beta
						907909	-2.07839	0.00146851	Edg1	endothelial differentiation sphingolipid G-protein-coupled receptor 1
						516266	-2.07791	0.000127072
						640761	-2.07722	0.0380251
						543431	-2.07416	0.0105001	Fn1	fibronectin 1
						629286	-2.07367	0.0281935	Pcolce	procollagen C-proteinase enhancer protein
						686636	-2.07305	0.000233133	B230369L08Rik	RIKEN cDNA B230369L08 gene
						598503	-2.07261	0.032957	5930437A14Rik	RIKEN cDNA 5930437A14 gene
						313414	-2.07148	0.00901807	Leng9	leukocyte receptor cluster (LRC) member 9
						388365	-2.06992	0.00350102	Prkca	protein kinase C, alpha
						649390	-2.06834	0.0307023	na	gene model 337, (NCBI)
						382410	-2.06791	0.00442099	Rassf1	Ras association (RalGDS/AF-6) domain family 1
						655313	-2.06707	0.0289013	Tnnt2	troponin T2, cardiac
						353771	-2.06546	0.00689049	Csnk1e	casein kinase 1, epsilon
						419024	-2.06447	0.000741587
						873889	-2.06415	0.0242271	2410004A20Rik	RIKEN cDNA 2410004A20 gene
						366408	-2.06246	0.00515365	Gstp1	glutathione S-transferase, pi 1
						532471	-2.06209	0.000261837
						893149	-2.06047	0.00766607
						541279	-2.05888	0.00229393
						516780	-2.05815	0.00202144	Sstr2	somatostatin receptor 2
						469209	-2.05787	0.00135316	Cd302	CD302 antigen
						931367	-2.05737	0.00500568	BB128963	expressed sequence BB128963
						929349	-2.05439	0.00263711	Rps6ka4	ribosomal protein S6 kinase, polypeptide 4
						557651	-2.05258	0.0163983	Phf19	PHD finger protein 19
						312593	-2.05018	0.00267402
						483840	-2.05015	5.19079e-06	Il17rc	interleukin 17 receptor C
						524354	-2.04995	0.0297823	Slc25a24	solute carrier family 25 (mitochondrial carrier, phosphate carrier), member 24
						914228	-2.0498	0.0170307	Vim	vimentin
						311251	-2.04725	0.000514783
						909067	-2.04526	0.000734807	Slc39a13	solute carrier family 39 (metal ion transporter), member 13
						377263	-2.04343	0.00492565	Olfr1263	olfactory receptor 1263
						913499	-2.04296	0.0401107	Cryab	crystallin, alpha B
						336987	-2.04214	0.00274733
						856434	-2.04123	0.000690317	2006-09-09	septin 9
						386031	-2.04103	0.00175134
						470980	-2.03962	0.0171371
						922342	-2.03883	0.002817	AW146242	expressed sequence AW146242
						693974	-2.03826	0.00593524
						384086	-2.03747	0.0288353	Tgfb1	transforming growth factor, beta 1
						760465	-2.03541	0.00476532
						717624	-2.03539	0.00035111	Clec11a	C-type lectin domain family 11, member a
						403457	-2.0346	0.0176877	Capn2	calpain 2
						829555	-2.02654	0.0035135	Akr1b8	aldo-keto reductase family 1, member B8
						650378	-2.02537	0.0261581	H2-Bl	histocompatibility 2, blastocyst
						754399	-2.02378	0.00136405	Rdh5	retinol dehydrogenase 5
						679361	-2.02336	0.0120462
						710293	-2.02327	0.0305395	Mmp9	matrix metalloproteinase 9
						671973	-2.0223	0.00568568	Oas1c	2'-5' oligoadenylate synthetase 1C
						678612	-2.02073	0.00360436	D10Ertd718e	DNA segment, Chr 10, ERATO Doi 718, expressed
						659293	-2.02007	0.00180914	Polm	polymerase (DNA directed), mu
						756802	-2.01952	4.24925e-05	2310015N21Rik	RIKEN cDNA 2310015N21 gene
						433757	-2.0169	0.00246172
						613662	-2.01679	0.000688522
						451073	-2.01607	0.00216584	Mmp14	matrix metalloproteinase 14 (membrane-inserted)
						754894	-2.01154	0.00317637	Rhbdf1	rhomboid family 1 (Drosophila)
						577279	-2.01132	0.000569624
						304430	-2.00987	0.0105591
						458707	-2.00807	0.00053822	Pxn	paxillin
						467222	-2.00707	0.00631788	Blvrb	biliverdin reductase B (flavin reductase (NADPH))
						881587	-2.00671	0.00497306	Plat	plasminogen activator, tissue
						859121	-2.00444	0.0499639	6720469N11Rik	RIKEN cDNA 6720469N11 gene

## Sheet: Functional  Relationships
Genes Upregulated during mES Differentiation					Genes Downregulated during mES Differentiation
Biological Process	Count	P-Value	Benjamini		Biological Process	Count	P-Value	Benjamini
Regulation of cellular biosynthetic process	73	3.5e-07	0.00058		System development	99	1.6e-10	3.1e-07
Regulation of biosynthetic process	73	4e-07	0.00033		Anatomical structure development	103	2.9e-10	2.9e-07
Regulation of nucleobase, nucleoside, nucleotide and nucleic acid metabolic process	69	1.2e-06	0.00069		Immune response	38	1.5e-09	9.8e-07
Regulation of nitrogen compound metabolic process	69	1.7e-06	0.00069		Organ development	83	3.2e-09	1.6e-06
Multicellular organismal development	72	1.7e-06	0.00057		Blood vessel development	26	4.2e-09	1.6e-06
Regulation of primary metabolic process	74	3.6e-06	0.001		Anatomical structure morphogenesis	63	5e-09	1.6e-06
Regulation of macromolecule biosynthetic process	67	8e-06	0.0019		Vasculature development	26	6.9e-09	1.9e-06
Developmental process	74	9.4e-06	0.002		Regulation of cell proliferation	39	1.7e-08	4.1e-06
Regulation of transcription	63	1.5e-05	0.0027		Multicellular organismal development	108	3e-08	6.6e-06
Regulation of gene expression	67	1.6e-05	0.0026		Developmental process	113	1e-07	2.1e-05
Molecular Function	Count	P-Value	Benjamini		Molecular Function	Count	P-Value	Benjamini
DNA binding	47	0.00025	0.1		Protein binding	215	2e-12	1.1e-09
Binding	199	0.00026	0.053		Growth factor binding	17	2.1e-11	5.8e-09
Transcription regulator activity	34	0.0008	0.11		Platelet-derived growth factor binding	6	1.1e-06	0.00021
Transcription factor activity	23	0.0041	0.35		Growth factor activity	14	5.6e-05	0.0076
RNA polymerase II transcription factor activity	7	0.0048	0.34		2'-5'-oligoadenylate synthetase activity	4	0.0003	0.032
Protein binding	110	0.0057	0.34		Calcium ion binding	39	0.00033	0.029
Nucleic acid binding	62	0.0066	0.33		Receptor binding	33	0.00049	0.037
RNA polymerase II transcription factor activity, enhancer binding	4	0.011	0.43		Enzyme regulator activity	34	0.00066	0.044
Transcription activator activity	10	0.019	0.59		Extracellular matrix structural constituent	6	0.00083	0.049
Phosphoric ester hydrolase activity	11	0.022	0.61		Carbohydrate binding	19	0.0011	0.06
Biocarta Pathway	Count	P-Value	Benjamini		Biocarta Pathway	Count	P-Value	Benjamini
Inactivation of Gsk3 by AKT causes accumulation of b-catenin in Alveolar Macrophages	3	0.078	1		Inhibition of Matrix Metalloproteinases	4	0.0051	0.39
					Eicosanoid Metabolism	4	0.044	0.89
Kegg Pathway	Count	P-Value	Benjamini
Nitrogen metabolism	4	0.0092	0.63		Kegg Pathway	Count	P-Value	Benjamini
Hedgehog signaling pathway	5	0.019	0.65		ECM-receptor interaction	14	7e-07	9.5e-05
Wnt signaling pathway	8	0.024	0.58		Focal adhesion	19	1.7e-05	0.0012
Adipocytokine signaling pathway	5	0.039	0.65		Cytokine-cytokine receptor interaction	20	8.8e-05	0.004
Axon guidance	7	0.039	0.58		Cytosolic DNA-sensing pathway	8	0.001	0.035
Melanogenesis	6	0.042	0.54		Dilated cardiomyopathy	9	0.0054	0.14
p53 signaling pathway	5	0.043	0.49		Chemokine signaling pathway	13	0.0071	0.15
Arachidonic acid metabolism	5	0.074	0.64		Bladder cancer	6	0.0074	0.13
Maturity onset diabetes of the young	3	0.088	0.66		MAPK signaling pathway	16	0.011	0.17
Basal cell carcinoma	4	0.088	0.63		Hypertrophic cardiomyopathy (HCM)	8	0.011	0.16
					Metabolism of xenobiotics by cytochrome P450	7	0.013	0.16
					Pathways in cancer	18	0.014	0.16
					Toll-like receptor signaling pathway	8	0.026	0.26
					Cell adhesion molecules (CAMs)	10	0.037	0.33
					Glioma	6	0.039	0.33
					Colorectal cancer	7	0.04	0.31
					TGF-beta signaling pathway	7	0.042	0.31
					Pancreatic cancer	6	0.06	0.39
					Lysosome	8	0.061	0.38
					Glutathione metabolism	5	0.066	0.39
					Axon guidance	8	0.091	0.48
